# Supplementary material for: Revised Taxonomy of Rhabdoviruses Infecting Fish and Marine Mammals
Source: Animals (Basel). 2022 May 26;12(11):1363. doi: 10.3390/ani12111363 (PMC9179924; doi:10.3390/ani12111363)
Supplement: Supplementary file 1 [file animals-12-01363-s001.zip]

Archive with 6 entries (5 files):
- animals-1719250-supplementary/
- animals-1719250-supplementary/Figure S1A,B Rev.pdf
- animals-1719250-supplementary/Supplementary Data File S1.xlsx
- animals-1719250-supplementary/Supplementary Data File S2.xlsx
- animals-1719250-supplementary/Supplementary Data File S3.xls
- animals-1719250-supplementary/Tables S1-S3.pdf
