# Supplementary material for: Revised Taxonomy of Rhabdoviruses Infecting Fish and Marine Mammals
Source: Animals (Basel). 2022 May 26;12(11):1363. doi: 10.3390/ani12111363 (PMC9179924; doi:10.3390/ani12111363)
Supplement: Supplementary file 1 [file animals-12-01363-s001.zip › animals-1719250-supplementary/Supplementary Data File S1.xlsx]

## Sheet: Sheet1
Percentage amino acid sequence divergence (p-distances) estimated from a CLUSTAL W alignment of sprivivirus L proteins.
SVCV_L_U18101
SVCV_L_DQ097384	2.5371
SVCV_L_DQ491000	2.34562	0.622307
SVCV_L_EU177782	2.5371	0.909526	0.670177
SVCV_L_KJ513477	2.29775	0.813787	0.574438	0.861656
SVCV_L_KR012465	2.58497	1.5797	1.34035	1.53183	1.10101
SVCV_L_KR012466	2.48923	1.10101	0.861656	1.14888	0.670177	1.19674
SVCV_L_KR012467	2.58497	1.29248	1.05314	1.34035	0.478698	1.19674	0.574438
SVCV_L_KR012468	2.63284	1.34035	1.10101	1.38822	0.526568	1.24461	0.526568	0.335089
SVCV_L_KT321307	2.48923	1.29248	0.957396	1.24461	1.00527	1.53183	1.38822	1.48396	1.53183
SVCV_L_KU230365	2.48923	1.48396	1.24461	1.43609	1.00527	0.191479	1.05314	1.05314	1.10101	1.43609
SVCV_L_KY475636	2.68071	1.43609	1.14888	1.43609	1.19674	1.72331	1.5797	1.67544	1.72331	0.574438	1.62757
SVCV_L_MG663512	2.24988	0.957396	0.718047	1.00527	0.813787	1.38822	1.10101	1.29248	1.34035	1.10101	1.29248	1.29248
SVCV_L_MG663513	2.24988	0.957396	0.622307	1.00527	0.670177	1.29248	1.05314	1.14888	1.19674	0.335089	1.19674	0.526568	0.861656
SVCV_L_MT675953	2.63284	0.957396	0.622307	1.00527	0.909526	1.67544	1.19674	1.38822	1.43609	1.14888	1.5797	1.34035	1.05314	0.909526
SVCV_L_MZ343157	2.5371	1.29248	1.05314	1.34035	1.05314	1.5797	1.43609	1.53183	1.5797	1.19674	1.48396	1.38822	1.05314	0.957396	1.38822
PFRV_L_FJ872827	12.1589	12.4461	12.1111	12.4461	11.9674	12.1589	12.1589	12.1589	12.2068	12.2547	12.0153	12.3983	12.1111	12.1111	12.3983	12.2547
GCRV_L_KC113518	12.3025	12.3504	12.1111	12.3025	11.9196	12.3025	12.1111	12.1111	12.1589	12.1589	12.1589	12.3025	12.0632	12.0632	12.3025	12.2068	6.74964
TRV_L_KC113517	12.1111	12.2547	11.9674	12.1589	11.776	11.9674	12.0632	12.0632	12.1111	11.9196	11.8238	12.0632	11.9196	11.8717	12.1589	12.0153	3.97319	6.55816
Percentage amino acid sequence divergence (p-distances) estimated from a CLUSTAL W alignment of sprivivirus N proteins.
SVCV_N_U18101
SVCV_N_DQ097384	2.41546
SVCV_N_DQ491000	2.17391	0.241546
SVCV_N_EU177782	2.89855	0.966184	0.724638
SVCV_N_KJ513477	2.657	0.724638	0.483092	1.20773
SVCV_N_KR012465	3.1401	1.20773	0.966184	1.69082	0.966184
SVCV_N_KR012466	2.89855	0.966184	0.724638	1.44928	0.724638	0.724638
SVCV_N_KR012467	3.1401	1.20773	0.966184	1.69082	0.966184	0.966184	0.724638
SVCV_N_KR012468	2.89855	0.966184	0.724638	1.44928	0.724638	0.724638	0.483092	0.724638
SVCV_N_KT321307	2.41546	0.483092	0.241546	0.966184	0.724638	1.20773	0.966184	1.20773	0.966184
SVCV_N_KU230365	2.89855	0.966184	0.724638	1.44928	0.724638	0.724638	0.483092	0.724638	0.483092	0.966184
SVCV_N_KY475636	2.89855	0.966184	0.724638	1.44928	1.20773	1.69082	1.44928	1.69082	1.44928	0.483092	1.44928
SVCV_N_MG663512	2.657	0.483092	0.483092	1.20773	0.966184	1.44928	1.20773	1.44928	1.20773	0.724638	1.20773	1.20773
SVCV_N_MG663513	2.41546	0.483092	0.241546	0.966184	0.724638	1.20773	0.966184	1.20773	0.966184	0	0.966184	0.483092	0.724638
SVCV_N_MT675953	2.17391	0.241546	0	0.724638	0.483092	0.966184	0.724638	0.966184	0.724638	0.241546	0.724638	0.724638	0.483092	0.241546
SVCV_N_MW020573	4.10628	2.657	2.41546	2.89855	2.41546	3.38164	3.1401	3.38164	3.1401	2.657	2.89855	3.1401	2.89855	2.657	2.41546
SVCV_N_MZ343157	2.41546	1.44928	1.20773	1.93237	1.69082	2.17391	1.93237	2.17391	1.93237	1.44928	1.69082	1.93237	1.69082	1.44928	1.20773	2.89855
PFRV_N_FJ872827	8.69565	8.45411	8.21256	8.69565	8.69565	8.9372	8.9372	9.17874	8.9372	8.45411	8.9372	8.9372	8.21256	8.45411	8.21256	9.42029	8.69565
GCRV_N_KC113518	9.17874	8.9372	8.69565	9.17874	9.17874	9.42029	9.42029	9.66184	9.42029	8.9372	8.9372	9.42029	8.69565	8.9372	8.69565	9.17874	8.9372	4.58937
TRV_N_KC113517	10.1449	10.3865	10.1449	10.628	10.628	10.8696	10.8696	11.1111	10.8696	10.3865	10.8696	10.8696	10.1449	10.3865	10.1449	10.8696	10.628	3.86473	5.55556
Percentage amino acid sequence divergence (p-distances) estimated from a CLUSTAL W alignment of sprivivirus G proteins.
SVCV_G_Z37505
SVCV_G_AY527273	4.22535
SVCV_G_AY842484	4.02414	1.40845
SVCV_G_AY842485	4.42656	1.40845	1.20724
SVCV_G_AY842486	4.62777	2.41449	1.81087	1.40845
SVCV_G_AY842488	4.02414	1.00604	1.60966	1.60966	2.61569
SVCV_G_AY842489	3.42052	1.81087	1.20724	1.20724	2.21328	1.60966
SVCV_G_DQ097384	3.82294	1.81087	1.60966	1.60966	1.81087	1.60966	1.40845
SVCV_G_DQ227500	4.22535	1.40845	1.40845	1.40845	2.01207	1.60966	1.40845	2.21328
SVCV_G_DQ227501	4.22535	0	1.40845	1.40845	2.41449	1.00604	1.81087	1.81087	1.40845
SVCV_G_DQ227502	4.42656	1.60966	1.20724	1.20724	1.81087	1.81087	1.40845	2.01207	0.603622	1.60966
SVCV_G_DQ227503	4.02414	0.603622	1.60966	1.60966	2.61569	0.804829	1.60966	1.20724	1.60966	0.603622	1.81087
SVCV_G_DQ227504	3.82294	0.402414	1.40845	1.40845	2.41449	0.603622	1.40845	1.40845	1.40845	0.402414	1.60966	0.201207
SVCV_G_DQ491000	4.42656	1.20724	2.21328	2.21328	3.21932	1.40845	2.21328	2.21328	2.21328	1.20724	2.41449	1.00604	0.804829
SVCV_G_EF593137	4.22535	5.83501	5.23139	5.83501	6.03622	5.6338	5.4326	5.4326	5.83501	5.83501	5.83501	5.6338	5.4326	6.03622
SVCV_G_EF593138	4.02414	5.6338	5.03018	5.6338	5.83501	5.4326	5.23139	5.23139	5.6338	5.6338	5.6338	5.4326	5.23139	5.83501	1.40845
SVCV_G_EF593141	3.62173	5.23139	4.62777	5.23139	5.4326	5.03018	4.82897	4.82897	5.23139	5.23139	5.23139	5.03018	4.82897	5.4326	1.00604	0.402414
SVCV_G_EF593142	3.82294	5.4326	4.82897	5.4326	5.6338	5.23139	5.03018	5.03018	5.4326	5.4326	5.4326	5.23139	5.03018	5.6338	1.20724	0.603622	0.201207
SVCV_G_EF593144	2.41449	3.82294	3.62173	4.22535	4.42656	3.62173	3.42052	3.42052	4.02414	3.82294	4.22535	3.62173	3.42052	4.02414	4.02414	3.82294	3.42052	3.62173
SVCV_G_EF593145	0.603622	4.82897	4.62777	5.03018	5.23139	4.62777	4.02414	4.42656	4.82897	4.82897	5.03018	4.62777	4.42656	5.03018	4.82897	4.62777	4.22535	4.42656	3.01811
SVCV_G_EF593147	1.00604	4.42656	4.22535	4.62777	4.82897	4.22535	3.62173	4.02414	4.42656	4.42656	4.62777	4.22535	4.02414	4.62777	4.82897	4.62777	4.22535	4.42656	3.01811	1.60966
SVCV_G_EF593148	1.40845	4.82897	4.62777	5.03018	5.23139	4.62777	4.02414	4.42656	4.82897	4.82897	5.03018	4.62777	4.42656	5.03018	5.23139	5.03018	4.62777	4.82897	3.42052	2.01207	0.402414
SVCV_G_EF593149	0.603622	4.42656	3.82294	4.22535	4.42656	4.22535	3.21932	4.02414	4.02414	4.42656	4.22535	4.22535	4.02414	4.62777	3.82294	3.62173	3.21932	3.42052	2.61569	1.20724	1.20724	1.60966
SVCV_G_EF593150	3.82294	5.4326	4.82897	5.4326	5.6338	5.23139	5.03018	5.03018	5.4326	5.4326	5.4326	5.23139	5.03018	5.6338	0.804829	1.00604	0.603622	0.804829	3.62173	4.42656	4.42656	4.82897	3.42052
SVCV_G_EU177782	4.42656	1.00604	2.01207	2.01207	3.01811	0.804829	2.01207	2.01207	2.01207	1.00604	2.21328	0.804829	0.603622	1.40845	6.03622	5.83501	5.4326	5.6338	4.02414	5.03018	4.62777	5.03018	4.62777	5.6338
SVCV_G_EU370915	4.02414	2.21328	1.20724	1.40845	1.20724	2.41449	1.40845	1.20724	2.01207	2.21328	1.81087	2.41449	2.21328	3.01811	5.23139	5.03018	4.62777	4.82897	4.02414	4.62777	4.22535	4.62777	3.82294	4.82897	2.8169
SVCV_G_JQ666282	4.02414	1.60966	1.60966	1.60966	2.21328	1.40845	1.40845	1.60966	1.00604	1.60966	0.804829	1.40845	1.20724	2.01207	5.83501	5.6338	5.23139	5.4326	3.82294	4.62777	4.22535	4.62777	4.22535	5.4326	1.81087	2.21328
SVCV_G_JQ666283	4.02414	1.60966	1.20724	1.20724	1.81087	1.40845	1.00604	1.60966	0.603622	1.60966	0.402414	1.40845	1.20724	2.01207	5.4326	5.23139	4.82897	5.03018	3.82294	4.62777	4.22535	4.62777	3.82294	5.03018	1.81087	1.81087	0.402414
SVCV_G_JQ666284	4.02414	1.60966	1.20724	1.20724	1.81087	1.40845	1.00604	1.60966	0.603622	1.60966	0.402414	1.40845	1.20724	2.01207	5.4326	5.23139	4.82897	5.03018	3.82294	4.62777	4.22535	4.62777	3.82294	5.03018	1.81087	1.81087	0.402414	0
SVCV_G_KJ513477	4.42656	1.40845	2.21328	2.41449	2.8169	1.60966	2.41449	2.01207	2.21328	1.40845	2.41449	1.20724	1.00604	1.81087	6.03622	5.83501	5.4326	5.6338	3.62173	5.03018	4.22535	4.62777	4.62777	5.6338	1.60966	2.8169	2.01207	2.01207	2.01207
SVCV_G_KR012465	5.03018	2.8169	2.21328	1.81087	2.8169	3.01811	2.41449	2.61569	2.61569	2.8169	2.41449	3.01811	2.8169	3.62173	6.43863	6.23742	5.83501	6.03622	4.82897	5.6338	4.82897	5.23139	4.82897	6.03622	3.42052	2.41449	2.8169	2.41449	2.41449	3.01811
SVCV_G_KR012466	5.23139	3.01811	2.41449	2.01207	3.01811	3.21932	2.61569	2.8169	2.8169	3.01811	2.61569	3.21932	3.01811	3.82294	6.63984	6.43863	6.03622	6.23742	5.03018	5.83501	5.03018	5.4326	5.03018	6.23742	3.62173	2.61569	3.01811	2.61569	2.61569	3.21932	0.201207
SVCV_G_KR012467	5.03018	2.8169	2.21328	1.81087	2.8169	3.01811	2.41449	2.61569	2.61569	2.8169	2.41449	3.01811	2.8169	3.62173	6.43863	6.23742	5.83501	6.03622	4.82897	5.6338	4.82897	5.23139	4.82897	6.03622	3.42052	2.41449	2.8169	2.41449	2.41449	3.01811	0	0.201207
SVCV_G_KR012468	5.23139	3.21932	2.61569	2.61569	2.8169	3.42052	2.8169	3.01811	2.61569	3.21932	2.41449	3.42052	3.21932	4.02414	6.63984	6.43863	6.03622	6.23742	5.03018	5.83501	5.03018	5.4326	5.03018	6.23742	3.82294	2.8169	2.8169	2.41449	2.41449	3.21932	1.20724	1.40845	1.20724
SVCV_G_KT321307	4.62777	3.01811	3.01811	3.01811	3.62173	2.8169	2.8169	2.61569	3.01811	3.01811	2.8169	2.8169	2.61569	3.42052	6.03622	5.83501	5.4326	5.6338	4.62777	5.23139	4.42656	4.82897	4.82897	5.6338	3.21932	2.8169	2.41449	2.41449	2.41449	3.21932	3.82294	4.02414	3.82294	4.22535
SVCV_G_KT321309	4.82897	2.8169	3.21932	3.21932	3.82294	3.01811	3.01811	2.8169	3.21932	2.8169	3.01811	2.61569	2.41449	3.21932	6.23742	6.03622	5.6338	5.83501	4.82897	5.4326	4.62777	5.03018	5.03018	5.83501	3.01811	3.01811	2.61569	2.61569	2.61569	3.01811	4.02414	4.22535	4.02414	4.42656	1.00604
SVCV_G_KU230365	5.23139	3.21932	3.01811	3.01811	3.21932	3.42052	3.21932	3.01811	3.01811	3.21932	2.8169	3.42052	3.21932	4.02414	7.04225	6.84105	6.43863	6.63984	5.03018	5.83501	5.03018	5.4326	5.4326	6.63984	3.82294	3.21932	2.8169	2.8169	2.8169	3.21932	1.60966	1.81087	1.60966	1.60966	4.02414	4.22535
SVCV_G_KX911973	4.02414	0.603622	1.60966	1.60966	2.61569	0.804829	1.60966	1.60966	1.60966	0.603622	1.81087	0.402414	0.201207	1.00604	5.6338	5.4326	5.03018	5.23139	3.62173	4.62777	4.22535	4.62777	4.22535	5.23139	0.804829	2.41449	1.40845	1.40845	1.40845	1.20724	3.01811	3.21932	3.01811	3.42052	2.8169	2.61569	3.42052
SVCV_G_KX911974	4.02414	0.603622	1.60966	1.60966	2.61569	0.804829	1.60966	1.60966	1.60966	0.603622	1.81087	0.402414	0.201207	1.00604	5.6338	5.4326	5.03018	5.23139	3.62173	4.62777	4.22535	4.62777	4.22535	5.23139	0.804829	2.41449	1.40845	1.40845	1.40845	1.20724	3.01811	3.21932	3.01811	3.42052	2.8169	2.61569	3.42052	0.402414
SVCV_G_KX911975	3.82294	0.402414	1.40845	1.40845	2.41449	0.603622	1.40845	1.40845	1.40845	0.402414	1.60966	0.201207	0	0.804829	5.4326	5.23139	4.82897	5.03018	3.42052	4.42656	4.02414	4.42656	4.02414	5.03018	0.603622	2.21328	1.20724	1.20724	1.20724	1.00604	2.8169	3.01811	2.8169	3.21932	2.61569	2.41449	3.21932	0.201207	0.201207
SVCV_G_KX911976	4.62777	1.60966	2.41449	2.61569	3.01811	1.81087	2.61569	2.21328	2.41449	1.60966	2.61569	1.40845	1.20724	2.01207	6.23742	6.03622	5.6338	5.83501	3.82294	5.23139	4.82897	5.23139	4.82897	5.83501	1.81087	3.01811	2.21328	2.21328	2.21328	0.603622	3.62173	3.82294	3.62173	3.82294	3.42052	3.21932	3.82294	1.40845	1.40845	1.20724
SVCV_G_KY475636	4.82897	3.21932	3.21932	3.21932	3.82294	3.01811	3.01811	2.8169	3.21932	3.21932	3.01811	3.01811	2.8169	3.62173	6.23742	6.03622	5.6338	5.83501	4.82897	5.4326	4.62777	5.03018	5.03018	5.83501	3.42052	3.01811	2.61569	2.61569	2.61569	3.42052	4.02414	4.22535	4.02414	4.42656	0.603622	1.20724	4.22535	3.01811	3.01811	2.8169	3.62173
SVCV_G_MG663512	3.82294	1.20724	2.21328	2.21328	2.8169	1.40845	2.21328	1.81087	2.21328	1.20724	2.41449	1.00604	0.804829	1.20724	5.6338	5.4326	5.03018	5.23139	3.42052	4.42656	4.02414	4.42656	4.02414	5.23139	1.40845	2.61569	2.01207	2.01207	2.01207	1.40845	3.21932	3.42052	3.21932	3.62173	3.01811	2.8169	3.62173	1.00604	1.00604	0.804829	1.60966	3.21932
SVCV_G_MG663513	4.02414	2.61569	2.61569	2.61569	3.21932	2.41449	2.41449	2.61569	2.21328	2.61569	2.01207	2.41449	2.21328	2.8169	5.83501	5.6338	5.23139	5.4326	4.22535	4.62777	3.82294	4.22535	4.22535	5.4326	2.8169	2.8169	1.60966	1.60966	1.60966	3.01811	3.82294	4.02414	3.82294	3.82294	1.60966	1.81087	3.62173	2.41449	2.41449	2.21328	3.21932	1.81087	2.8169
SVCV_G_MT675953	4.82897	1.81087	2.61569	2.8169	3.21932	2.01207	2.8169	2.41449	2.61569	1.81087	2.8169	1.60966	1.40845	2.21328	6.43863	6.23742	5.83501	6.03622	4.02414	5.4326	5.03018	5.4326	5.03018	6.03622	2.01207	3.21932	2.41449	2.41449	2.41449	0.804829	3.82294	4.02414	3.82294	4.02414	3.62173	3.42052	4.02414	1.60966	1.60966	1.40845	0.201207	3.82294	1.81087	3.42052
SVCV_G_MZ343157	4.82897	1.81087	1.81087	1.81087	2.41449	2.01207	2.01207	2.61569	0.804829	1.81087	1.00604	2.01207	1.81087	2.61569	5.6338	5.4326	5.03018	5.23139	4.62777	5.4326	5.03018	5.4326	4.62777	5.23139	2.41449	2.41449	1.40845	1.00604	1.00604	2.61569	3.01811	3.21932	3.01811	3.01811	3.42052	3.62173	3.42052	2.01207	2.01207	1.81087	2.8169	3.62173	2.61569	2.61569	3.01811
SVCV_G_AY842487	4.82897	3.01811	2.01207	2.21328	1.60966	3.21932	2.21328	2.01207	2.41449	3.01811	2.21328	3.21932	3.01811	3.82294	6.43863	6.23742	5.83501	6.03622	4.82897	5.4326	5.03018	5.03018	4.62777	6.03622	3.62173	1.20724	2.61569	2.21328	2.21328	3.42052	3.21932	3.42052	3.21932	3.21932	4.02414	4.22535	3.62173	3.21932	3.21932	3.01811	3.62173	4.22535	3.42052	3.62173	3.82294	2.8169
SVCV_G_MW020576	7.24346	5.03018	5.03018	5.4326	5.83501	5.6338	5.23139	5.83501	5.23139	5.03018	5.03018	5.23139	5.03018	5.83501	8.65191	8.4507	8.04829	8.2495	6.63984	7.84708	7.84708	8.2495	7.04225	8.2495	5.6338	5.6338	4.62777	4.62777	4.62777	5.6338	6.63984	6.84105	6.63984	6.84105	6.43863	6.23742	7.04225	4.82897	5.23139	5.03018	5.83501	6.63984	5.83501	5.6338	6.03622	5.6338	6.23742
PFRV_G_FJ872827	28.5714	28.3702	27.9678	28.169	28.169	28.169	27.5654	27.9678	27.9678	28.3702	27.7666	28.3702	28.169	28.169	28.7726	28.9738	28.9738	28.9738	27.7666	28.7726	27.9678	28.169	28.5714	28.9738	28.7726	27.9678	27.5654	27.5654	27.5654	27.9678	28.7726	28.7726	28.7726	28.169	27.163	27.7666	28.5714	27.9678	28.3702	28.169	28.3702	27.7666	27.9678	27.3642	28.5714	27.7666	28.7726	28.7726
GCRV_G_KC113518	26.3581	26.1569	25.9557	25.7545	25.7545	26.1569	25.9557	25.5533	26.1569	26.1569	25.7545	25.9557	25.7545	25.7545	26.1569	26.3581	26.3581	26.3581	25.3521	26.7606	26.5594	26.7606	26.3581	26.5594	26.3581	25.5533	25.5533	25.5533	25.5533	25.3521	26.3581	26.3581	26.3581	26.1569	25.3521	25.5533	26.3581	25.9557	25.9557	25.7545	25.5533	25.9557	25.7545	25.7545	25.7545	26.1569	25.9557	26.9618	16.7002
TRV_G_KC113517	28.9738	28.7726	28.7726	28.9738	28.9738	28.9738	28.3702	28.7726	28.7726	28.7726	28.5714	28.7726	28.5714	28.5714	29.3763	29.3763	29.3763	29.3763	28.3702	29.3763	28.3702	28.5714	28.9738	29.5775	29.1751	28.7726	28.3702	28.3702	28.3702	28.3702	29.5775	29.7787	29.5775	28.9738	27.9678	28.169	29.1751	28.3702	28.7726	28.5714	28.5714	28.5714	28.3702	28.169	28.7726	28.5714	29.5775	28.7726	10.0604
[truncated: 1 more columns]
