# Supplementary material for: Revised Taxonomy of Rhabdoviruses Infecting Fish and Marine Mammals
Source: Animals (Basel). 2022 May 26;12(11):1363. doi: 10.3390/ani12111363 (PMC9179924; doi:10.3390/ani12111363)
Supplement: Supplementary file 1 [file animals-12-01363-s001.zip › animals-1719250-supplementary/Supplementary Data File S2.xlsx]

## Sheet: Sheet1
Percentage amino acid sequence divergence (p-distances) estimated from a CLUSTAL W alignment of novirhabdovirus L proteins.
VHSV_L_MN038336
VHSV_L_MN038335	0.568475
VHSV_L_KY359356	0.620155	0.0516796
VHSV_L_MK286568	0.671835	0.103359	0.155039
VHSV_L_MK286567	0.671835	0.103359	0.155039	0
VHSV_L_MK286569	0.671835	0.103359	0.155039	0	0
VHSV_L_MK286571	0.671835	0.103359	0.155039	0	0	0
VHSV_L_GQ385941	0.620155	0.0516796	0.103359	0.155039	0.155039	0.155039	0.155039
VHSV_L_KY359355	0.671835	0.103359	0.155039	0.206718	0.206718	0.206718	0.206718	0.155039
VHSV_L_MK782982	0.671835	0.103359	0.155039	0.206718	0.206718	0.206718	0.206718	0.0516796	0.206718
VHSV_L_MK782990	0.620155	0.0516796	0.103359	0.155039	0.155039	0.155039	0.155039	0	0.155039	0.0516796
VHSV_L_MK286576	0.671835	0.103359	0.155039	0.206718	0.206718	0.206718	0.206718	0.155039	0.206718	0.206718	0.155039
VHSV_L_KY359354	0.620155	0.0516796	0.103359	0.155039	0.155039	0.155039	0.155039	0	0.155039	0.0516796	0	0.155039
VHSV_L_MK783001	0.723514	0.155039	0.206718	0.258398	0.258398	0.258398	0.258398	0.103359	0.258398	0.155039	0.103359	0.258398	0.103359
VHSV_L_MK286569	0.723514	0.155039	0.206718	0.258398	0.258398	0.258398	0.258398	0.103359	0.258398	0.0516796	0.103359	0.258398	0.103359	0.206718
VHSV_L_MK286572	0.671835	0.103359	0.155039	0.206718	0.206718	0.206718	0.206718	0.155039	0.206718	0.206718	0.155039	0.206718	0.155039	0.258398	0.258398
VHSV_L_MK286567	0.671835	0.103359	0.155039	0.206718	0.206718	0.206718	0.206718	0.0516796	0.206718	0.103359	0.0516796	0.206718	0.0516796	0.0516796	0.155039	0.206718
VHSV_L_MK783007	0.723514	0.206718	0.258398	0.310078	0.310078	0.310078	0.310078	0.155039	0.310078	0.206718	0.155039	0.310078	0.155039	0.258398	0.258398	0.310078	0.206718
VHSV_L_MK286573	0.671835	0.103359	0.155039	0.206718	0.206718	0.206718	0.206718	0.155039	0.206718	0.206718	0.155039	0	0.155039	0.258398	0.258398	0.206718	0.206718	0.310078
VHSV_L_MK782996	0.671835	0.103359	0.155039	0.206718	0.206718	0.206718	0.206718	0.0516796	0.206718	0.103359	0.0516796	0.206718	0.0516796	0.155039	0.155039	0.206718	0.103359	0.206718	0.206718
VHSV_L_MK783009	0.671835	0.103359	0.155039	0.206718	0.206718	0.206718	0.206718	0.0516796	0.206718	0.103359	0.0516796	0.206718	0.0516796	0.155039	0.155039	0.206718	0.103359	0.206718	0.206718	0.103359
VHSV_L_MK783003	0.775194	0.206718	0.258398	0.103359	0.103359	0.103359	0.103359	0.155039	0.310078	0.206718	0.155039	0.310078	0.155039	0.258398	0.258398	0.310078	0.206718	0.310078	0.310078	0.206718	0.206718
VHSV_L_MK782988	0.723514	0.155039	0.206718	0.258398	0.258398	0.258398	0.258398	0.103359	0.258398	0.0516796	0.103359	0.258398	0.103359	0.206718	0.103359	0.258398	0.155039	0.258398	0.258398	0.155039	0.155039	0.258398
VHSV_L_MK286574	0.671835	0.103359	0.155039	0.206718	0.206718	0.206718	0.206718	0.155039	0.206718	0.206718	0.155039	0	0.155039	0.258398	0.258398	0.206718	0.206718	0.310078	0	0.206718	0.206718	0.310078	0.258398
VHSV_L_KY359357	0.826873	0.258398	0.310078	0.258398	0.258398	0.258398	0.258398	0.310078	0.361757	0.361757	0.310078	0.361757	0.310078	0.413437	0.413437	0.361757	0.361757	0.465116	0.361757	0.361757	0.361757	0.361757	0.413437	0.361757
VHSV_L_MK783012	0.775194	0.206718	0.258398	0.310078	0.310078	0.310078	0.310078	0.155039	0.310078	0.103359	0.155039	0.310078	0.155039	0.258398	0.155039	0.310078	0.206718	0.310078	0.310078	0.206718	0.206718	0.310078	0.155039	0.310078	0.465116
VHSV_L_MK783008	0.723514	0.155039	0.206718	0.258398	0.258398	0.258398	0.258398	0.103359	0.258398	0.155039	0.103359	0.258398	0.103359	0.206718	0.206718	0.258398	0.155039	0.258398	0.258398	0.155039	0.155039	0.258398	0.206718	0.258398	0.413437	0.258398
VHSV_L_MK783010	0.775194	0.206718	0.258398	0.310078	0.310078	0.310078	0.310078	0.155039	0.310078	0.206718	0.155039	0.310078	0.155039	0.258398	0.258398	0.310078	0.206718	0.310078	0.310078	0.206718	0.206718	0.310078	0.258398	0.310078	0.465116	0.310078	0.258398
VHSV_L_MK286575	0.723514	0.155039	0.206718	0.258398	0.258398	0.258398	0.258398	0.206718	0.258398	0.258398	0.206718	0.0516796	0.206718	0.310078	0.310078	0.258398	0.258398	0.361757	0.0516796	0.258398	0.258398	0.361757	0.310078	0.0516796	0.413437	0.361757	0.310078	0.361757
VHSV_L_MK782999	0.826873	0.258398	0.310078	0.361757	0.361757	0.361757	0.361757	0.206718	0.361757	0.258398	0.206718	0.361757	0.206718	0.310078	0.310078	0.361757	0.258398	0.361757	0.361757	0.155039	0.258398	0.361757	0.310078	0.361757	0.516796	0.361757	0.310078	0.361757	0.413437
VHSV_L_MK782994	0.878553	0.310078	0.361757	0.413437	0.413437	0.413437	0.413437	0.258398	0.413437	0.310078	0.258398	0.413437	0.258398	0.361757	0.361757	0.413437	0.310078	0.413437	0.413437	0.206718	0.310078	0.413437	0.361757	0.413437	0.568475	0.413437	0.361757	0.413437	0.465116	0.0516796
VHSV_L_MK782991	0.723514	0.155039	0.206718	0.258398	0.258398	0.258398	0.258398	0.103359	0.258398	0.155039	0.103359	0.258398	0.103359	0.103359	0.206718	0.258398	0.0516796	0.258398	0.258398	0.155039	0.155039	0.258398	0.206718	0.258398	0.413437	0.258398	0.206718	0.258398	0.310078	0.310078	0.361757
VHSV_L_MK783004	0.930233	0.361757	0.413437	0.465116	0.465116	0.465116	0.465116	0.310078	0.465116	0.258398	0.310078	0.465116	0.310078	0.413437	0.310078	0.465116	0.361757	0.465116	0.465116	0.361757	0.361757	0.465116	0.310078	0.465116	0.620155	0.155039	0.413437	0.465116	0.516796	0.516796	0.568475	0.413437
VHSV_L_MK829391	0.878553	0.723514	0.775194	0.826873	0.826873	0.826873	0.826873	0.775194	0.826873	0.826873	0.775194	0.826873	0.775194	0.878553	0.878553	0.826873	0.826873	0.930233	0.826873	0.826873	0.826873	0.930233	0.878553	0.826873	0.981912	0.930233	0.878553	0.930233	0.878553	0.981912	1.03359	0.878553	1.08527
VHSV_L_MK829414	1.03359	0.878553	0.930233	0.981912	0.981912	0.981912	0.981912	0.930233	0.981912	0.981912	0.930233	0.981912	0.930233	1.03359	1.03359	0.981912	0.981912	1.08527	0.981912	0.981912	0.981912	1.08527	1.03359	0.981912	1.13695	1.08527	1.03359	1.08527	1.03359	1.13695	1.18863	1.03359	1.24031	0.155039
VHSV_L_MW574348	1.03359	0.878553	0.930233	0.981912	0.981912	0.981912	0.981912	0.930233	0.981912	0.981912	0.930233	0.981912	0.930233	1.03359	1.03359	0.981912	0.981912	1.08527	0.981912	0.981912	0.981912	1.08527	1.03359	0.981912	1.13695	1.08527	1.03359	1.08527	1.03359	1.13695	1.18863	1.03359	1.24031	0.155039	0.310078
VHSV_L_AB490792	1.24031	1.08527	1.13695	1.18863	1.18863	1.18863	1.18863	1.13695	1.18863	1.18863	1.13695	1.18863	1.13695	1.24031	1.24031	1.18863	1.18863	1.29199	1.18863	1.18863	1.18863	1.29199	1.24031	1.18863	1.34367	1.29199	1.24031	1.29199	1.24031	1.34367	1.39535	1.24031	1.44703	0.413437	0.568475	0.465116
VHSV_L_MN038328	1.18863	1.03359	1.08527	1.13695	1.13695	1.13695	1.13695	1.08527	1.13695	1.13695	1.08527	1.13695	1.08527	1.18863	1.18863	1.13695	1.13695	1.24031	1.13695	1.13695	1.13695	1.24031	1.18863	1.13695	1.29199	1.24031	1.18863	1.24031	1.18863	1.29199	1.34367	1.18863	1.39535	0.310078	0.465116	0.361757	0.103359
VHSV_L_KC685626	1.60207	1.44703	1.49871	1.55039	1.55039	1.55039	1.55039	1.49871	1.55039	1.55039	1.49871	1.55039	1.49871	1.60207	1.60207	1.55039	1.55039	1.65375	1.55039	1.55039	1.55039	1.65375	1.60207	1.55039	1.70543	1.65375	1.60207	1.65375	1.60207	1.70543	1.75711	1.60207	1.80879	0.826873	0.981912	0.878553	0.620155	0.516796
VHSV_L_JF792424	1.65375	1.49871	1.55039	1.60207	1.60207	1.60207	1.60207	1.55039	1.60207	1.60207	1.55039	1.60207	1.55039	1.65375	1.65375	1.60207	1.60207	1.70543	1.60207	1.60207	1.60207	1.70543	1.65375	1.60207	1.75711	1.70543	1.65375	1.70543	1.65375	1.75711	1.80879	1.65375	1.86047	0.878553	1.03359	0.930233	0.671835	0.568475	0.465116
VHSV_L_KM926343	1.80879	1.55039	1.60207	1.65375	1.65375	1.65375	1.65375	1.60207	1.65375	1.65375	1.60207	1.65375	1.60207	1.70543	1.70543	1.65375	1.65375	1.75711	1.65375	1.65375	1.65375	1.75711	1.70543	1.65375	1.80879	1.75711	1.70543	1.75711	1.70543	1.80879	1.86047	1.70543	1.91214	1.03359	1.18863	1.08527	0.826873	0.723514	0.620155	0.258398
VHSV_L_KP334106	1.80879	1.55039	1.60207	1.65375	1.65375	1.65375	1.65375	1.60207	1.65375	1.65375	1.60207	1.65375	1.60207	1.70543	1.70543	1.65375	1.65375	1.75711	1.65375	1.65375	1.65375	1.75711	1.70543	1.65375	1.80879	1.75711	1.70543	1.75711	1.70543	1.80879	1.86047	1.70543	1.91214	1.03359	1.18863	1.08527	0.826873	0.723514	0.620155	0.258398	0.258398
VHSV_L_JQ821351	1.80879	1.55039	1.60207	1.65375	1.65375	1.65375	1.65375	1.60207	1.65375	1.65375	1.60207	1.65375	1.60207	1.70543	1.70543	1.65375	1.65375	1.75711	1.65375	1.65375	1.65375	1.75711	1.70543	1.65375	1.80879	1.75711	1.70543	1.75711	1.70543	1.80879	1.86047	1.70543	1.91214	1.03359	1.18863	1.08527	0.826873	0.723514	0.620155	0.258398	0.310078	0.206718
VHSV_L_MN038334	1.91214	1.65375	1.70543	1.75711	1.75711	1.75711	1.75711	1.70543	1.75711	1.75711	1.70543	1.75711	1.70543	1.80879	1.80879	1.65375	1.75711	1.86047	1.75711	1.75711	1.75711	1.86047	1.80879	1.75711	1.91214	1.86047	1.80879	1.86047	1.80879	1.91214	1.96382	1.80879	2.0155	1.13695	1.29199	1.18863	0.930233	0.826873	0.723514	0.361757	0.413437	0.413437	0.413437
VHSV_L_KF477302	1.91214	1.75711	1.80879	1.86047	1.86047	1.86047	1.86047	1.80879	1.86047	1.86047	1.80879	1.86047	1.80879	1.91214	1.91214	1.86047	1.86047	1.96382	1.86047	1.86047	1.86047	1.96382	1.91214	1.86047	2.0155	1.96382	1.91214	1.96382	1.91214	1.91214	1.96382	1.91214	2.11886	1.13695	1.29199	1.18863	0.930233	0.826873	0.723514	0.568475	0.723514	0.723514	0.723514	0.826873
VHSV_L_FJ460591	3.25581	3.20413	3.25581	3.25581	3.25581	3.25581	3.25581	3.20413	3.30749	3.25581	3.20413	3.20413	3.20413	3.30749	3.30749	3.25581	3.25581	3.30749	3.20413	3.25581	3.25581	3.30749	3.30749	3.20413	3.41085	3.35917	3.30749	3.30749	3.25581	3.35917	3.41085	3.30749	3.51421	3.10078	3.25581	3.25581	3.35917	3.30749	3.82429	3.77261	3.87597	3.92765	3.92765	3.97933	3.97933
VHSV_L_MK829394	3.25581	3.20413	3.25581	3.25581	3.25581	3.25581	3.25581	3.20413	3.30749	3.25581	3.20413	3.20413	3.20413	3.30749	3.30749	3.25581	3.25581	3.30749	3.20413	3.25581	3.25581	3.30749	3.30749	3.20413	3.41085	3.35917	3.30749	3.30749	3.25581	3.30749	3.35917	3.30749	3.51421	3.10078	3.25581	3.25581	3.35917	3.30749	3.82429	3.77261	3.87597	3.92765	3.92765	3.97933	3.92765	0.0516796
VHSV_L_MN038330	3.10078	3.0491	3.10078	3.10078	3.10078	3.10078	3.10078	3.0491	3.15245	3.10078	3.0491	3.0491	3.0491	3.15245	3.15245	3.10078	3.10078	3.15245	3.0491	3.10078	3.10078	3.15245	3.15245	3.0491	3.25581	3.20413	3.15245	3.15245	3.10078	3.15245	3.20413	3.15245	3.35917	2.94574	3.10078	3.10078	3.20413	3.15245	3.66925	3.61757	3.72093	3.77261	3.77261	3.82429	3.77261	0.361757	0.310078
VHSV_L_FJ460590	3.25581	3.20413	3.25581	3.25581	3.25581	3.25581	3.25581	3.20413	3.30749	3.25581	3.20413	3.20413	3.20413	3.30749	3.30749	3.25581	3.25581	3.30749	3.20413	3.25581	3.25581	3.30749	3.30749	3.20413	3.41085	3.35917	3.30749	3.30749	3.25581	3.30749	3.35917	3.30749	3.51421	3.10078	3.25581	3.25581	3.35917	3.30749	3.82429	3.77261	3.87597	3.92765	3.92765	3.97933	3.92765	0.0516796	0	0.310078
VHSV_L_MK598848	2.84238	2.58398	2.63566	2.68734	2.68734	2.68734	2.68734	2.63566	2.68734	2.68734	2.63566	2.68734	2.63566	2.73902	2.73902	2.63566	2.68734	2.7907	2.68734	2.68734	2.68734	2.7907	2.73902	2.68734	2.73902	2.7907	2.73902	2.7907	2.73902	2.73902	2.7907	2.73902	2.94574	2.17054	2.32558	2.22222	1.96382	1.86047	1.86047	1.86047	1.91214	1.91214	1.91214	1.91214	2.11886	4.34109	4.34109	4.18605	4.34109
VHSV_L_AB839746	3.30749	3.25581	3.30749	3.30749	3.30749	3.30749	3.30749	3.25581	3.35917	3.30749	3.25581	3.25581	3.25581	3.35917	3.35917	3.30749	3.30749	3.35917	3.25581	3.30749	3.30749	3.35917	3.35917	3.25581	3.46253	3.41085	3.35917	3.35917	3.30749	3.35917	3.41085	3.35917	3.56589	3.15245	3.30749	3.30749	3.41085	3.35917	3.87597	3.82429	3.92765	3.97933	3.97933	4.03101	3.97933	0.103359	0.0516796	0.361757	0.0516796
VHSV_L_MK829399	3.30749	3.25581	3.30749	3.30749	3.30749	3.30749	3.30749	3.25581	3.35917	3.30749	3.25581	3.25581	3.25581	3.35917	3.35917	3.30749	3.30749	3.35917	3.25581	3.30749	3.30749	3.35917	3.35917	3.25581	3.46253	3.41085	3.35917	3.35917	3.30749	3.35917	3.41085	3.35917	3.56589	3.15245	3.30749	3.30749	3.41085	3.35917	3.87597	3.82429	3.92765	3.97933	3.97933	4.03101	3.97933	0.103359	0.0516796	0.361757	0.0516796
VHSV_L_Z93414	3.15245	3.10078	3.15245	3.15245	3.15245	3.15245	3.15245	3.10078	3.20413	3.15245	3.10078	3.10078	3.10078	3.20413	3.20413	3.15245	3.15245	3.20413	3.10078	3.15245	3.15245	3.20413	3.20413	3.10078	3.30749	3.25581	3.20413	3.20413	3.15245	3.20413	3.25581	3.20413	3.41085	2.99742	3.15245	3.15245	3.25581	3.20413	3.72093	3.66925	3.77261	3.82429	3.82429	3.87597	3.82429	0.155039	0.103359	0.206718	0.103359
VHSV_L_MN038325	3.0491	2.99742	3.0491	3.0491	3.0491	3.0491	3.0491	2.99742	3.10078	3.0491	2.99742	2.99742	2.99742	3.10078	3.10078	3.0491	3.0491	3.10078	2.99742	3.0491	3.0491	3.10078	3.10078	2.99742	3.20413	3.15245	3.10078	3.10078	3.0491	3.10078	3.15245	3.10078	3.30749	2.89406	3.0491	3.0491	3.15245	3.10078	3.61757	3.56589	3.66925	3.72093	3.72093	3.77261	3.72093	0.310078	0.258398	0.0516796	0.258398
VHSV_L_MN038331	3.15245	3.10078	3.15245	3.15245	3.15245	3.15245	3.15245	3.10078	3.20413	3.15245	3.10078	3.10078	3.10078	3.20413	3.20413	3.15245	3.15245	3.20413	3.10078	3.15245	3.15245	3.20413	3.20413	3.10078	3.30749	3.25581	3.20413	3.20413	3.15245	3.20413	3.25581	3.20413	3.41085	2.99742	3.15245	3.15245	3.25581	3.20413	3.72093	3.66925	3.77261	3.82429	3.82429	3.87597	3.82429	0.361757	0.310078	0.206718	0.310078
VHSV_L_MK829404	3.35917	3.30749	3.35917	3.35917	3.35917	3.35917	3.35917	3.30749	3.41085	3.35917	3.30749	3.30749	3.30749	3.41085	3.41085	3.35917	3.35917	3.41085	3.30749	3.35917	3.35917	3.41085	3.41085	3.30749	3.51421	3.46253	3.41085	3.35917	3.35917	3.41085	3.46253	3.41085	3.61757	3.20413	3.35917	3.35917	3.46253	3.41085	3.92765	3.87597	3.97933	4.03101	4.03101	4.08269	4.03101	0.155039	0.103359	0.413437	0.103359
VHSV_L_MK829401	3.25581	3.20413	3.25581	3.25581	3.25581	3.25581	3.25581	3.20413	3.30749	3.25581	3.20413	3.20413	3.20413	3.30749	3.30749	3.25581	3.25581	3.30749	3.20413	3.25581	3.25581	3.30749	3.30749	3.20413	3.41085	3.35917	3.30749	3.30749	3.25581	3.30749	3.35917	3.30749	3.51421	3.10078	3.25581	3.25581	3.35917	3.30749	3.82429	3.77261	3.87597	3.92765	3.92765	3.97933	3.92765	0.0516796	0	0.310078	0
VHSV_L_AF143862	3.30749	3.25581	3.30749	3.30749	3.30749	3.30749	3.30749	3.25581	3.35917	3.30749	3.25581	3.25581	3.25581	3.35917	3.35917	3.30749	3.30749	3.35917	3.25581	3.30749	3.30749	3.35917	3.35917	3.25581	3.46253	3.41085	3.35917	3.35917	3.30749	3.35917	3.41085	3.35917	3.56589	3.15245	3.30749	3.30749	3.30749	3.25581	3.77261	3.72093	3.82429	3.87597	3.87597	3.92765	3.87597	0.103359	0.0516796	0.361757	0.0516796
VHSV_L_AB839748	3.30749	3.25581	3.30749	3.30749	3.30749	3.30749	3.30749	3.25581	3.35917	3.30749	3.25581	3.25581	3.25581	3.35917	3.35917	3.30749	3.30749	3.35917	3.25581	3.30749	3.30749	3.35917	3.35917	3.25581	3.46253	3.41085	3.35917	3.35917	3.30749	3.41085	3.46253	3.35917	3.56589	3.15245	3.30749	3.30749	3.41085	3.35917	3.87597	3.82429	3.92765	3.97933	3.97933	4.03101	4.03101	0.0516796	0.103359	0.413437	0.103359
VHSV_L_MN038329	3.35917	3.30749	3.35917	3.35917	3.35917	3.35917	3.35917	3.30749	3.41085	3.35917	3.30749	3.30749	3.30749	3.41085	3.41085	3.35917	3.35917	3.41085	3.30749	3.35917	3.35917	3.41085	3.41085	3.30749	3.51421	3.41085	3.41085	3.41085	3.35917	3.41085	3.46253	3.41085	3.56589	3.20413	3.35917	3.35917	3.46253	3.41085	3.92765	3.87597	3.97933	4.03101	4.03101	4.08269	4.03101	0.568475	0.516796	0.413437	0.516796
VHSV_L_MK829396	3.30749	3.25581	3.30749	3.30749	3.30749	3.30749	3.30749	3.25581	3.35917	3.30749	3.25581	3.25581	3.25581	3.35917	3.35917	3.30749	3.30749	3.35917	3.25581	3.30749	3.30749	3.35917	3.35917	3.25581	3.46253	3.41085	3.35917	3.35917	3.30749	3.35917	3.41085	3.35917	3.56589	3.15245	3.30749	3.30749	3.41085	3.35917	3.87597	3.82429	3.92765	3.97933	3.97933	4.03101	3.97933	0.103359	0.0516796	0.361757	0.0516796
VHSV_L_MK829400	3.30749	3.25581	3.30749	3.30749	3.30749	3.30749	3.30749	3.25581	3.35917	3.30749	3.25581	3.25581	3.25581	3.35917	3.35917	3.30749	3.30749	3.35917	3.25581	3.30749	3.30749	3.35917	3.35917	3.25581	3.46253	3.41085	3.35917	3.35917	3.30749	3.35917	3.41085	3.35917	3.56589	3.15245	3.30749	3.30749	3.41085	3.35917	3.87597	3.82429	3.92765	3.97933	3.97933	4.03101	3.97933	0.103359	0.0516796	0.361757	0.0516796
VHSV_L_MK829407	3.35917	3.30749	3.35917	3.35917	3.35917	3.35917	3.35917	3.30749	3.41085	3.35917	3.30749	3.30749	3.30749	3.41085	3.41085	3.35917	3.35917	3.41085	3.30749	3.35917	3.35917	3.41085	3.41085	3.30749	3.51421	3.46253	3.41085	3.41085	3.35917	3.41085	3.46253	3.41085	3.61757	3.20413	3.35917	3.35917	3.46253	3.41085	3.92765	3.87597	3.97933	4.03101	4.03101	4.08269	4.03101	0.155039	0.103359	0.413437	0.103359
VHSV_L_MK829397	3.20413	3.15245	3.20413	3.20413	3.20413	3.20413	3.20413	3.15245	3.25581	3.20413	3.15245	3.15245	3.15245	3.25581	3.25581	3.20413	3.20413	3.25581	3.15245	3.20413	3.20413	3.25581	3.25581	3.15245	3.35917	3.30749	3.25581	3.25581	3.20413	3.30749	3.35917	3.25581	3.46253	3.0491	3.20413	3.20413	3.30749	3.25581	3.77261	3.72093	3.72093	3.82429	3.87597	3.82429	3.92765	2.11886	2.11886	1.96382	2.11886
VHSV_L_MK829402	3.35917	3.20413	3.25581	3.25581	3.25581	3.25581	3.25581	3.20413	3.30749	3.25581	3.20413	3.20413	3.20413	3.30749	3.30749	3.25581	3.25581	3.30749	3.20413	3.25581	3.25581	3.30749	3.30749	3.20413	3.41085	3.35917	3.30749	3.30749	3.25581	3.30749	3.35917	3.30749	3.51421	3.20413	3.35917	3.35917	3.46253	3.41085	3.92765	3.87597	3.97933	4.03101	4.03101	4.08269	4.03101	0.155039	0.103359	0.413437	0.103359
VHSV_L_MK829415	3.35917	3.30749	3.35917	3.35917	3.35917	3.35917	3.35917	3.30749	3.41085	3.35917	3.30749	3.30749	3.30749	3.41085	3.41085	3.35917	3.35917	3.41085	3.30749	3.35917	3.35917	3.41085	3.41085	3.30749	3.51421	3.46253	3.41085	3.41085	3.35917	3.41085	3.46253	3.41085	3.61757	3.20413	3.35917	3.35917	3.46253	3.41085	3.92765	3.87597	3.97933	4.03101	4.03101	4.08269	4.03101	0.206718	0.155039	0.465116	0.155039
VHSV_L_MT162451	3.41085	3.35917	3.41085	3.41085	3.41085	3.41085	3.41085	3.35917	3.46253	3.41085	3.35917	3.35917	3.35917	3.46253	3.46253	3.41085	3.41085	3.46253	3.35917	3.41085	3.41085	3.46253	3.46253	3.35917	3.56589	3.46253	3.46253	3.46253	3.41085	3.46253	3.51421	3.46253	3.61757	3.25581	3.41085	3.41085	3.51421	3.46253	3.97933	3.92765	4.03101	4.08269	4.08269	4.13437	4.08269	0.620155	0.568475	0.465116	0.568475
VHSV_L_MK829398	3.25581	3.20413	3.25581	3.25581	3.25581	3.25581	3.25581	3.20413	3.30749	3.25581	3.20413	3.20413	3.20413	3.30749	3.30749	3.25581	3.25581	3.30749	3.20413	3.25581	3.25581	3.30749	3.30749	3.20413	3.41085	3.35917	3.30749	3.30749	3.25581	3.30749	3.35917	3.30749	3.51421	3.10078	3.25581	3.25581	3.35917	3.30749	3.82429	3.77261	3.87597	3.92765	3.92765	3.97933	3.92765	0.671835	0.620155	0.465116	0.620155
VHSV_L_KC778774	3.35917	3.30749	3.35917	3.35917	3.35917	3.35917	3.35917	3.30749	3.41085	3.35917	3.30749	3.30749	3.30749	3.41085	3.41085	3.35917	3.35917	3.41085	3.30749	3.35917	3.35917	3.41085	3.41085	3.30749	3.51421	3.35917	3.41085	3.41085	3.35917	3.41085	3.46253	3.41085	3.51421	3.20413	3.35917	3.35917	3.46253	3.41085	3.92765	3.87597	3.97933	4.03101	4.03101	3.97933	4.03101	0.723514	0.671835	0.671835	0.671835
VHSV_L_MT162443	3.41085	3.35917	3.41085	3.41085	3.41085	3.41085	3.41085	3.35917	3.46253	3.41085	3.35917	3.35917	3.35917	3.46253	3.46253	3.41085	3.41085	3.46253	3.35917	3.41085	3.41085	3.46253	3.46253	3.35917	3.56589	3.41085	3.46253	3.46253	3.41085	3.46253	3.51421	3.46253	3.56589	3.25581	3.41085	3.41085	3.51421	3.46253	3.97933	3.92765	4.03101	4.08269	4.08269	4.03101	4.08269	0.671835	0.620155	0.516796	0.620155
VHSV_L_MK829706	3.41085	3.41085	3.46253	3.46253	3.46253	3.46253	3.46253	3.41085	3.51421	3.46253	3.41085	3.41085	3.41085	3.51421	3.51421	3.46253	3.46253	3.51421	3.41085	3.46253	3.46253	3.51421	3.51421	3.41085	3.61757	3.46253	3.51421	3.51421	3.46253	3.51421	3.56589	3.51421	3.51421	3.30749	3.46253	3.46253	3.56589	3.51421	4.03101	3.97933	4.08269	4.13437	4.13437	4.18605	4.13437	0.775194	0.723514	0.620155	0.723514
VHSV_L_MT162441	3.25581	3.20413	3.25581	3.25581	3.25581	3.25581	3.25581	3.20413	3.30749	3.25581	3.20413	3.20413	3.20413	3.30749	3.30749	3.25581	3.25581	3.30749	3.20413	3.25581	3.25581	3.30749	3.30749	3.20413	3.41085	3.35917	3.30749	3.30749	3.25581	3.30749	3.35917	3.30749	3.51421	3.10078	3.25581	3.25581	3.35917	3.30749	3.82429	3.72093	3.87597	3.92765	3.92765	3.97933	3.92765	0.258398	0.206718	0.310078	0.206718
VHSV_L_AB672616	3.10078	3.0491	3.10078	3.10078	3.10078	3.10078	3.10078	3.0491	3.15245	3.10078	3.0491	3.0491	3.0491	3.15245	3.15245	3.10078	3.10078	3.15245	3.0491	3.10078	3.10078	3.15245	3.15245	3.0491	3.25581	3.20413	3.15245	3.15245	3.10078	3.20413	3.25581	3.15245	3.35917	2.94574	3.10078	3.10078	3.20413	3.15245	3.66925	3.61757	3.61757	3.72093	3.77261	3.72093	3.82429	2.0155	2.0155	1.86047	2.0155
VHSV_L_MN038343	3.41085	3.41085	3.46253	3.46253	3.46253	3.46253	3.46253	3.41085	3.51421	3.46253	3.41085	3.41085	3.41085	3.51421	3.51421	3.46253	3.46253	3.51421	3.41085	3.46253	3.46253	3.51421	3.51421	3.41085	3.61757	3.46253	3.51421	3.51421	3.46253	3.51421	3.56589	3.51421	3.51421	3.30749	3.46253	3.46253	3.56589	3.51421	4.03101	3.97933	4.08269	4.13437	4.13437	4.18605	4.13437	0.671835	0.620155	0.516796	0.620155
VHSV_L_MT162439	3.25581	3.20413	3.25581	3.25581	3.25581	3.25581	3.25581	3.20413	3.30749	3.25581	3.20413	3.20413	3.20413	3.30749	3.30749	3.25581	3.25581	3.30749	3.20413	3.25581	3.25581	3.30749	3.30749	3.20413	3.41085	3.35917	3.30749	3.30749	3.25581	3.30749	3.35917	3.30749	3.51421	3.10078	3.25581	3.25581	3.35917	3.30749	3.82429	3.77261	3.87597	3.92765	3.92765	3.97933	3.92765	0.516796	0.465116	0.361757	0.465116
VHSV_L_Y18263	3.46253	3.41085	3.46253	3.46253	3.46253	3.46253	3.46253	3.41085	3.51421	3.46253	3.41085	3.41085	3.41085	3.51421	3.51421	3.46253	3.46253	3.51421	3.41085	3.46253	3.46253	3.51421	3.51421	3.41085	3.61757	3.46253	3.51421	3.51421	3.46253	3.51421	3.56589	3.51421	3.61757	3.30749	3.46253	3.46253	3.56589	3.51421	4.03101	3.97933	4.08269	4.13437	4.13437	4.08269	4.13437	0.723514	0.671835	0.671835	0.671835
VHSV_L_MT162435	3.35917	3.30749	3.35917	3.35917	3.35917	3.35917	3.35917	3.30749	3.41085	3.35917	3.30749	3.30749	3.30749	3.41085	3.41085	3.35917	3.35917	3.41085	3.30749	3.35917	3.35917	3.41085	3.41085	3.30749	3.51421	3.46253	3.41085	3.35917	3.35917	3.46253	3.51421	3.41085	3.61757	3.20413	3.35917	3.35917	3.46253	3.41085	3.92765	3.87597	3.87597	3.97933	4.03101	3.87597	4.08269	2.06718	2.06718	1.91214	2.06718
VHSV_L_MN038337	3.46253	3.41085	3.46253	3.46253	3.46253	3.46253	3.46253	3.41085	3.51421	3.46253	3.41085	3.41085	3.41085	3.51421	3.51421	3.46253	3.46253	3.51421	3.41085	3.46253	3.46253	3.51421	3.51421	3.41085	3.61757	3.46253	3.51421	3.51421	3.46253	3.51421	3.56589	3.51421	3.61757	3.30749	3.46253	3.46253	3.56589	3.51421	4.03101	3.97933	4.08269	4.13437	4.13437	4.08269	4.13437	0.723514	0.671835	0.671835	0.671835
VHSV_L_MT162440	3.41085	3.35917	3.41085	3.41085	3.41085	3.41085	3.41085	3.35917	3.46253	3.41085	3.35917	3.35917	3.35917	3.46253	3.46253	3.41085	3.41085	3.46253	3.35917	3.41085	3.41085	3.46253	3.46253	3.35917	3.56589	3.51421	3.46253	3.46253	3.41085	3.46253	3.51421	3.46253	3.66925	3.25581	3.41085	3.41085	3.51421	3.46253	3.97933	3.92765	4.03101	4.08269	4.08269	4.13437	4.08269	0.723514	0.671835	0.568475	0.671835
VHSV_L_AF143863	3.51421	3.46253	3.51421	3.51421	3.51421	3.51421	3.51421	3.46253	3.56589	3.51421	3.46253	3.46253	3.46253	3.56589	3.56589	3.51421	3.51421	3.56589	3.46253	3.51421	3.51421	3.56589	3.56589	3.46253	3.66925	3.51421	3.56589	3.56589	3.51421	3.56589	3.61757	3.56589	3.66925	3.35917	3.51421	3.51421	3.61757	3.56589	4.08269	4.03101	4.13437	4.18605	4.18605	4.18605	4.18605	0.775194	0.723514	0.620155	0.723514
VHSV_L_MN038333	3.41085	3.35917	3.41085	3.41085	3.41085	3.41085	3.41085	3.35917	3.46253	3.41085	3.35917	3.35917	3.35917	3.46253	3.46253	3.41085	3.41085	3.46253	3.35917	3.41085	3.41085	3.46253	3.46253	3.35917	3.56589	3.51421	3.46253	3.46253	3.41085	3.41085	3.46253	3.46253	3.66925	3.25581	3.41085	3.41085	3.51421	3.46253	3.97933	3.92765	3.92765	4.03101	4.08269	4.03101	4.13437	2.11886	2.11886	1.96382	2.11886
VHSV_L_EU481506	3.41085	3.35917	3.41085	3.41085	3.41085	3.41085	3.41085	3.35917	3.46253	3.41085	3.35917	3.35917	3.35917	3.46253	3.46253	3.41085	3.41085	3.46253	3.35917	3.41085	3.41085	3.46253	3.46253	3.35917	3.46253	3.51421	3.46253	3.46253	3.41085	3.51421	3.56589	3.46253	3.66925	3.25581	3.41085	3.41085	3.51421	3.46253	3.97933	3.92765	3.92765	4.03101	4.08269	4.03101	4.13437	2.2739	2.2739	2.11886	2.2739
VHSV_L_MT162438	3.72093	3.66925	3.72093	3.72093	3.72093	3.72093	3.72093	3.66925	3.77261	3.72093	3.66925	3.66925	3.66925	3.77261	3.77261	3.72093	3.72093	3.77261	3.66925	3.72093	3.72093	3.77261	3.77261	3.66925	3.77261	3.82429	3.77261	3.77261	3.72093	3.77261	3.82429	3.77261	3.97933	3.56589	3.72093	3.72093	3.77261	3.72093	4.23773	4.18605	4.28941	4.34109	4.34109	4.39276	4.34109	0.981912	0.930233	0.826873	0.930233
VHSV_L_MT162452	3.51421	3.46253	3.51421	3.51421	3.51421	3.51421	3.51421	3.46253	3.56589	3.51421	3.46253	3.46253	3.46253	3.56589	3.56589	3.51421	3.51421	3.56589	3.46253	3.51421	3.51421	3.56589	3.56589	3.46253	3.66925	3.61757	3.56589	3.56589	3.51421	3.56589	3.61757	3.56589	3.77261	3.35917	3.51421	3.51421	3.61757	3.56589	4.08269	4.03101	4.13437	4.18605	4.18605	4.23773	4.18605	0.723514	0.671835	0.568475	0.671835
VHSV_L_MK829410	3.51421	3.46253	3.51421	3.51421	3.51421	3.51421	3.51421	3.46253	3.56589	3.51421	3.46253	3.46253	3.46253	3.56589	3.56589	3.51421	3.51421	3.56589	3.46253	3.51421	3.51421	3.56589	3.56589	3.46253	3.66925	3.51421	3.56589	3.56589	3.51421	3.61757	3.66925	3.56589	3.66925	3.35917	3.51421	3.51421	3.56589	3.51421	4.03101	3.97933	4.08269	4.13437	4.13437	4.08269	4.23773	0.930233	0.930233	0.930233	0.930233
VHSV_L_MK829412	3.61757	3.56589	3.61757	3.61757	3.61757	3.61757	3.61757	3.56589	3.66925	3.61757	3.56589	3.56589	3.56589	3.66925	3.66925	3.61757	3.61757	3.66925	3.56589	3.61757	3.61757	3.66925	3.66925	3.56589	3.77261	3.61757	3.66925	3.66925	3.61757	3.77261	3.82429	3.66925	3.77261	3.46253	3.61757	3.61757	3.72093	3.66925	4.18605	4.13437	4.23773	4.28941	4.28941	4.23773	4.39276	0.981912	0.981912	0.981912	0.981912
VHSV_L_MN038338	3.61757	3.56589	3.61757	3.61757	3.61757	3.61757	3.61757	3.56589	3.66925	3.61757	3.56589	3.56589	3.56589	3.66925	3.66925	3.61757	3.61757	3.66925	3.56589	3.61757	3.61757	3.66925	3.66925	3.56589	3.77261	3.61757	3.66925	3.66925	3.61757	3.66925	3.72093	3.66925	3.77261	3.46253	3.61757	3.61757	3.72093	3.66925	4.18605	4.13437	4.23773	4.28941	4.28941	4.23773	4.39276	0.930233	0.930233	0.930233	0.930233
VHSV_L_KM244768	3.56589	3.51421	3.56589	3.56589	3.56589	3.56589	3.56589	3.51421	3.61757	3.56589	3.51421	3.51421	3.51421	3.61757	3.61757	3.56589	3.56589	3.61757	3.51421	3.56589	3.56589	3.61757	3.61757	3.51421	3.72093	3.66925	3.61757	3.61757	3.56589	3.66925	3.72093	3.61757	3.82429	3.41085	3.56589	3.56589	3.56589	3.51421	4.03101	3.97933	3.97933	4.08269	4.13437	4.08269	4.18605	2.5323	2.5323	2.37726	2.5323
VHSV_L_MK829416	3.56589	3.51421	3.56589	3.56589	3.56589	3.56589	3.56589	3.51421	3.61757	3.56589	3.51421	3.51421	3.51421	3.61757	3.61757	3.56589	3.56589	3.61757	3.51421	3.56589	3.56589	3.61757	3.61757	3.51421	3.61757	3.66925	3.61757	3.61757	3.56589	3.61757	3.66925	3.61757	3.82429	3.41085	3.51421	3.56589	3.66925	3.61757	4.13437	4.08269	4.18605	4.23773	4.23773	4.28941	4.23773	1.18863	1.13695	1.03359	1.13695
VHSV_L_MN038339	3.46253	3.46253	3.51421	3.51421	3.51421	3.51421	3.51421	3.46253	3.56589	3.51421	3.46253	3.46253	3.46253	3.56589	3.56589	3.51421	3.51421	3.56589	3.46253	3.51421	3.51421	3.56589	3.56589	3.46253	3.66925	3.51421	3.56589	3.56589	3.51421	3.66925	3.72093	3.56589	3.66925	3.35917	3.51421	3.51421	3.61757	3.56589	4.08269	4.03101	4.13437	4.18605	4.18605	4.13437	4.28941	0.930233	0.930233	0.930233	0.930233
VHSV_L_MN038327	3.56589	3.61757	3.66925	3.66925	3.66925	3.66925	3.66925	3.61757	3.72093	3.66925	3.61757	3.61757	3.61757	3.72093	3.72093	3.66925	3.66925	3.72093	3.61757	3.66925	3.66925	3.72093	3.72093	3.61757	3.82429	3.77261	3.72093	3.72093	3.66925	3.72093	3.77261	3.72093	3.92765	3.51421	3.66925	3.66925	3.77261	3.72093	4.23773	4.18605	4.28941	4.34109	4.34109	4.39276	4.34109	0.878553	0.826873	0.723514	0.826873
VHSV_L_MN038326	3.61757	3.46253	3.51421	3.51421	3.51421	3.51421	3.51421	3.46253	3.56589	3.51421	3.46253	3.46253	3.46253	3.56589	3.56589	3.51421	3.51421	3.61757	3.46253	3.51421	3.51421	3.56589	3.56589	3.46253	3.56589	3.61757	3.56589	3.56589	3.51421	3.56589	3.61757	3.56589	3.77261	3.35917	3.46253	3.51421	3.61757	3.56589	4.08269	4.03101	4.13437	4.18605	4.18605	4.23773	4.18605	1.24031	1.18863	1.08527	1.18863
VHSV_L_MK829395	3.66925	3.61757	3.66925	3.66925	3.66925	3.66925	3.66925	3.61757	3.72093	3.66925	3.61757	3.61757	3.61757	3.72093	3.72093	3.66925	3.66925	3.72093	3.61757	3.66925	3.66925	3.72093	3.72093	3.61757	3.82429	3.66925	3.72093	3.72093	3.66925	3.72093	3.77261	3.72093	3.82429	3.51421	3.66925	3.66925	3.77261	3.72093	4.23773	4.18605	4.28941	4.34109	4.34109	4.28941	4.34109	1.08527	1.03359	1.03359	1.03359
VHSV_L_MT162437	3.61757	3.56589	3.61757	3.61757	3.61757	3.61757	3.61757	3.56589	3.66925	3.61757	3.56589	3.56589	3.56589	3.66925	3.66925	3.61757	3.61757	3.66925	3.56589	3.61757	3.61757	3.66925	3.66925	3.56589	3.66925	3.72093	3.66925	3.66925	3.61757	3.66925	3.72093	3.66925	3.87597	3.46253	3.56589	3.61757	3.72093	3.66925	4.18605	4.13437	4.23773	4.28941	4.28941	4.34109	4.28941	1.24031	1.18863	1.08527	1.18863
VHSV_L_MK829676	3.66925	3.61757	3.66925	3.66925	3.66925	3.66925	3.66925	3.61757	3.72093	3.66925	3.61757	3.61757	3.61757	3.72093	3.72093	3.66925	3.66925	3.72093	3.61757	3.66925	3.66925	3.72093	3.72093	3.61757	3.82429	3.66925	3.72093	3.61757	3.66925	3.82429	3.87597	3.72093	3.82429	3.51421	3.66925	3.66925	3.77261	3.72093	4.23773	4.18605	4.28941	4.34109	4.34109	4.28941	4.44444	1.13695	1.13695	1.03359	1.13695
VHSV_L_MT162444	3.61757	3.56589	3.61757	3.61757	3.61757	3.61757	3.61757	3.56589	3.66925	3.61757	3.56589	3.56589	3.56589	3.66925	3.66925	3.61757	3.61757	3.66925	3.56589	3.61757	3.61757	3.66925	3.66925	3.56589	3.77261	3.61757	3.66925	3.66925	3.61757	3.66925	3.72093	3.66925	3.77261	3.46253	3.61757	3.61757	3.72093	3.66925	4.18605	4.13437	4.23773	4.28941	4.28941	4.23773	4.28941	0.878553	0.826873	0.826873	0.826873
VHSV_L_MN038340	3.72093	3.66925	3.72093	3.72093	3.72093	3.72093	3.72093	3.66925	3.77261	3.72093	3.66925	3.66925	3.66925	3.77261	3.77261	3.72093	3.72093	3.77261	3.66925	3.72093	3.72093	3.77261	3.77261	3.66925	3.87597	3.72093	3.77261	3.77261	3.72093	3.77261	3.82429	3.77261	3.87597	3.56589	3.72093	3.72093	3.72093	3.66925	4.18605	4.13437	4.23773	4.28941	4.28941	4.23773	4.28941	0.981912	0.930233	0.930233	0.930233
VHSV_L_MK829413	3.77261	3.72093	3.77261	3.77261	3.77261	3.77261	3.77261	3.72093	3.82429	3.77261	3.72093	3.72093	3.72093	3.82429	3.82429	3.77261	3.77261	3.82429	3.72093	3.77261	3.77261	3.82429	3.82429	3.72093	3.92765	3.77261	3.82429	3.82429	3.77261	3.82429	3.87597	3.82429	3.92765	3.61757	3.77261	3.77261	3.87597	3.82429	4.34109	4.28941	4.39276	4.44444	4.44444	4.39276	4.44444	1.08527	1.03359	1.03359	1.03359
VHSV_L_MN038342	3.82429	3.77261	3.82429	3.82429	3.82429	3.82429	3.82429	3.77261	3.87597	3.82429	3.77261	3.77261	3.77261	3.87597	3.87597	3.82429	3.82429	3.87597	3.77261	3.82429	3.82429	3.87597	3.87597	3.77261	3.97933	3.82429	3.87597	3.87597	3.82429	3.87597	3.92765	3.87597	3.97933	3.61757	3.77261	3.77261	3.87597	3.82429	4.23773	4.23773	4.34109	4.39276	4.39276	4.34109	4.39276	1.24031	1.18863	1.08527	1.18863
VHSV_L_MK829680	3.87597	3.82429	3.87597	3.87597	3.87597	3.87597	3.87597	3.82429	3.92765	3.87597	3.82429	3.82429	3.82429	3.92765	3.92765	3.87597	3.87597	3.92765	3.82429	3.87597	3.87597	3.92765	3.92765	3.82429	4.03101	3.87597	3.92765	3.92765	3.87597	3.92765	3.97933	3.92765	4.03101	3.66925	3.82429	3.82429	3.92765	3.87597	4.28941	4.28941	4.39276	4.44444	4.44444	4.39276	4.44444	1.34367	1.29199	1.18863	1.29199
VHSV_L_MK829675	3.97933	3.92765	3.97933	3.97933	3.97933	3.97933	3.97933	3.92765	4.03101	3.97933	3.92765	3.92765	3.92765	4.03101	4.03101	3.97933	3.97933	4.03101	3.92765	3.97933	3.97933	4.03101	4.03101	3.92765	4.13437	3.97933	4.03101	3.97933	3.97933	4.03101	4.08269	4.03101	4.13437	3.77261	3.92765	3.92765	4.03101	3.97933	4.39276	4.39276	4.39276	4.5478	4.5478	4.49612	4.5478	1.49871	1.44703	1.34367	1.44703
VHSV_L_MN038344	3.72093	3.66925	3.72093	3.72093	3.72093	3.72093	3.72093	3.66925	3.77261	3.72093	3.66925	3.66925	3.66925	3.77261	3.77261	3.72093	3.72093	3.77261	3.66925	3.72093	3.72093	3.77261	3.77261	3.66925	3.87597	3.72093	3.77261	3.77261	3.72093	3.87597	3.92765	3.77261	3.87597	3.56589	3.72093	3.72093	3.82429	3.77261	4.28941	4.23773	4.34109	4.39276	4.39276	4.28941	4.49612	1.08527	1.08527	1.08527	1.08527
VHSV_L_MT162450	3.66925	3.61757	3.66925	3.66925	3.66925	3.66925	3.66925	3.61757	3.72093	3.66925	3.61757	3.61757	3.61757	3.72093	3.72093	3.66925	3.66925	3.72093	3.61757	3.66925	3.66925	3.72093	3.72093	3.61757	3.82429	3.66925	3.72093	3.72093	3.66925	3.82429	3.87597	3.72093	3.82429	3.46253	3.61757	3.61757	3.72093	3.66925	4.18605	4.13437	4.23773	4.28941	4.28941	4.23773	4.39276	1.13695	1.13695	1.13695	1.13695
VHSV_L_MW507000	3.72093	3.66925	3.72093	3.72093	3.72093	3.72093	3.72093	3.66925	3.77261	3.72093	3.66925	3.66925	3.66925	3.77261	3.77261	3.72093	3.72093	3.77261	3.66925	3.72093	3.72093	3.77261	3.77261	3.66925	3.87597	3.72093	3.77261	3.77261	3.72093	3.87597	3.92765	3.77261	3.87597	3.56589	3.72093	3.72093	3.82429	3.77261	4.28941	4.23773	4.34109	4.39276	4.39276	4.28941	4.49612	1.08527	1.08527	1.08527	1.08527
VHSV_L_MK829678	3.92765	3.87597	3.92765	3.92765	3.92765	3.92765	3.92765	3.87597	3.97933	3.92765	3.87597	3.87597	3.87597	3.97933	3.97933	3.92765	3.92765	3.97933	3.87597	3.92765	3.92765	3.97933	3.97933	3.87597	4.08269	3.92765	3.97933	3.97933	3.92765	3.97933	4.03101	3.97933	4.08269	3.72093	3.87597	3.87597	3.97933	3.92765	4.34109	4.34109	4.44444	4.49612	4.49612	4.44444	4.49612	1.49871	1.44703	1.34367	1.44703
VHSV_L_MK829682	3.97933	3.92765	3.97933	3.97933	3.97933	3.97933	3.97933	3.92765	4.03101	3.97933	3.92765	3.92765	3.92765	4.03101	4.03101	3.97933	3.97933	4.03101	3.92765	3.97933	3.97933	4.03101	4.03101	3.92765	4.13437	3.97933	4.03101	4.03101	3.97933	4.03101	4.08269	4.03101	4.13437	3.66925	3.82429	3.82429	3.92765	3.87597	4.28941	4.28941	4.39276	4.44444	4.44444	4.39276	4.44444	1.39535	1.34367	1.24031	1.34367
VHSV_L_MK829677	3.92765	3.87597	3.92765	3.92765	3.92765	3.92765	3.92765	3.87597	3.97933	3.92765	3.87597	3.87597	3.87597	3.97933	3.97933	3.92765	3.92765	3.97933	3.87597	3.92765	3.92765	3.97933	3.97933	3.87597	4.08269	3.92765	3.97933	3.97933	3.92765	3.97933	4.03101	3.97933	4.08269	3.61757	3.77261	3.77261	3.87597	3.82429	4.23773	4.23773	4.34109	4.39276	4.39276	4.39276	4.39276	1.34367	1.29199	1.18863	1.29199
VHSV_L_MT162448	4.03101	3.97933	4.03101	4.03101	4.03101	4.03101	4.03101	3.97933	4.08269	4.03101	3.97933	3.97933	3.97933	4.08269	4.08269	4.03101	4.03101	4.08269	3.97933	4.03101	4.03101	4.08269	4.08269	3.97933	4.18605	4.03101	4.08269	4.08269	4.03101	4.08269	4.13437	4.08269	4.18605	3.82429	3.97933	3.97933	4.08269	4.03101	4.44444	4.44444	4.5478	4.59948	4.59948	4.5478	4.59948	1.55039	1.49871	1.39535	1.49871
VHSV_L_KM244767	3.77261	3.61757	3.66925	3.66925	3.66925	3.66925	3.66925	3.61757	3.72093	3.66925	3.61757	3.61757	3.61757	3.72093	3.72093	3.66925	3.66925	3.77261	3.61757	3.66925	3.66925	3.72093	3.72093	3.61757	3.82429	3.77261	3.72093	3.72093	3.66925	3.77261	3.82429	3.72093	3.92765	3.56589	3.72093	3.66925	3.82429	3.77261	4.23773	4.23773	4.23773	4.34109	4.39276	4.34109	4.44444	2.68734	2.68734	2.5323	2.68734
VHSV_L_MK829681	4.08269	4.03101	4.08269	4.08269	4.08269	4.08269	4.08269	4.03101	4.13437	4.08269	4.03101	4.03101	4.03101	4.13437	4.13437	4.08269	4.08269	4.13437	4.03101	4.08269	4.08269	4.13437	4.13437	4.03101	4.23773	4.08269	4.13437	4.13437	4.08269	4.13437	4.18605	4.13437	4.23773	3.87597	4.03101	4.03101	4.13437	4.08269	4.49612	4.49612	4.59948	4.65116	4.65116	4.59948	4.65116	1.49871	1.44703	1.34367	1.44703
VHSV_L_MK829411	4.13437	4.08269	4.13437	4.13437	4.13437	4.13437	4.13437	4.08269	4.18605	4.13437	4.08269	4.08269	4.08269	4.18605	4.18605	4.13437	4.13437	4.18605	4.08269	4.13437	4.13437	4.18605	4.18605	4.08269	4.28941	4.13437	4.18605	4.18605	4.13437	4.18605	4.23773	4.18605	4.28941	3.92765	4.08269	4.08269	4.08269	4.03101	4.44444	4.44444	4.5478	4.59948	4.59948	4.5478	4.59948	1.55039	1.49871	1.39535	1.49871
VHSV_L_MK829683	4.13437	3.97933	4.03101	4.03101	4.03101	4.03101	4.03101	3.97933	4.08269	4.03101	3.97933	3.97933	3.97933	4.08269	4.08269	4.03101	4.03101	4.08269	3.97933	4.03101	4.03101	4.08269	4.08269	3.97933	4.18605	4.03101	4.08269	4.08269	4.03101	4.08269	4.13437	4.08269	4.18605	3.92765	4.08269	4.08269	4.18605	4.13437	4.5478	4.5478	4.65116	4.70284	4.70284	4.65116	4.70284	1.55039	1.49871	1.39535	1.49871
VHSV_L_MN856666	3.97933	3.92765	3.97933	3.97933	3.97933	3.97933	3.97933	3.92765	4.03101	3.97933	3.92765	3.92765	3.92765	4.03101	4.03101	3.97933	3.97933	4.03101	3.92765	3.97933	3.97933	4.03101	4.03101	3.92765	4.13437	3.97933	4.03101	4.03101	3.97933	4.03101	4.08269	4.03101	4.13437	3.77261	3.92765	3.92765	4.03101	3.97933	4.39276	4.39276	4.49612	4.5478	4.5478	4.49612	4.5478	1.55039	1.49871	1.34367	1.49871
VHSV_L_MT162447	4.13437	4.08269	4.13437	4.13437	4.13437	4.13437	4.13437	4.08269	4.18605	4.13437	4.08269	4.08269	4.08269	4.18605	4.18605	4.13437	4.13437	4.18605	4.08269	4.13437	4.13437	4.18605	4.13437	4.08269	4.28941	4.13437	4.18605	4.18605	4.13437	4.18605	4.23773	4.18605	4.28941	3.92765	4.08269	3.97933	4.08269	4.03101	4.44444	4.44444	4.59948	4.59948	4.5478	4.5478	4.59948	1.75711	1.70543	1.60207	1.70543
VHSV_L_MK829685	4.08269	4.03101	4.08269	4.08269	4.08269	4.08269	4.08269	4.03101	4.13437	4.08269	4.03101	4.03101	4.03101	4.13437	4.13437	4.08269	4.08269	4.13437	4.03101	4.08269	4.08269	4.13437	4.08269	4.03101	4.23773	4.08269	4.13437	4.13437	4.08269	4.13437	4.18605	4.13437	4.23773	3.87597	4.03101	3.92765	4.03101	3.97933	4.39276	4.39276	4.5478	4.5478	4.49612	4.49612	4.5478	1.65375	1.60207	1.49871	1.60207
VHSV_L_MK829679	4.23773	4.13437	4.18605	4.18605	4.18605	4.18605	4.18605	4.13437	4.23773	4.18605	4.13437	4.13437	4.13437	4.23773	4.23773	4.18605	4.18605	4.23773	4.13437	4.18605	4.18605	4.23773	4.23773	4.13437	4.34109	4.18605	4.23773	4.23773	4.18605	4.23773	4.28941	4.23773	4.34109	4.03101	4.18605	4.08269	4.18605	4.13437	4.5478	4.5478	4.65116	4.70284	4.70284	4.65116	4.70284	1.65375	1.60207	1.49871	1.60207
VHSV_L_MK829684	4.18605	4.13437	4.18605	4.18605	4.18605	4.18605	4.18605	4.13437	4.23773	4.18605	4.13437	4.13437	4.13437	4.23773	4.23773	4.18605	4.18605	4.23773	4.13437	4.18605	4.18605	4.23773	4.18605	4.13437	4.34109	4.18605	4.23773	4.23773	4.18605	4.23773	4.28941	4.23773	4.34109	3.97933	4.13437	4.03101	4.13437	4.08269	4.49612	4.49612	4.65116	4.65116	4.59948	4.59948	4.65116	1.80879	1.75711	1.65375	1.75711
VHSV_L_MK829686	4.18605	4.13437	4.18605	4.18605	4.18605	4.18605	4.18605	4.13437	4.23773	4.18605	4.13437	4.13437	4.13437	4.23773	4.23773	4.18605	4.18605	4.23773	4.13437	4.18605	4.18605	4.23773	4.18605	4.13437	4.34109	4.18605	4.23773	4.23773	4.18605	4.23773	4.28941	4.23773	4.34109	3.97933	4.13437	4.03101	4.13437	4.08269	4.49612	4.49612	4.65116	4.65116	4.59948	4.59948	4.65116	1.80879	1.75711	1.65375	1.75711
VHSV_L_MN856665	4.28941	4.23773	4.28941	4.28941	4.28941	4.28941	4.28941	4.23773	4.34109	4.28941	4.23773	4.23773	4.23773	4.34109	4.34109	4.28941	4.28941	4.34109	4.23773	4.28941	4.28941	4.34109	4.28941	4.23773	4.34109	4.28941	4.34109	4.34109	4.28941	4.34109	4.39276	4.34109	4.44444	4.08269	4.23773	4.13437	4.23773	4.18605	4.59948	4.59948	4.75452	4.65116	4.65116	4.70284	4.75452	1.91214	1.86047	1.75711	1.86047
VHSV_L_AB179621	4.08269	3.87597	3.92765	3.97933	3.97933	3.97933	3.97933	3.92765	3.97933	3.97933	3.92765	3.97933	3.92765	4.03101	4.03101	3.97933	3.97933	4.08269	3.97933	3.97933	3.97933	4.08269	4.03101	3.97933	4.13437	4.08269	4.03101	4.08269	4.03101	4.13437	4.18605	4.03101	4.23773	3.20413	3.35917	3.25581	3.30749	3.20413	3.66925	3.72093	3.87597	3.87597	3.87597	3.97933	3.97933	6.25323	6.25323	6.09819	6.25323
IHNV_L_L40883	41.0336	40.8786	40.8786	40.9302	40.9302	40.9302	40.9302	40.8786	40.9302	40.9302	40.8786	40.8269	40.8786	40.7752	40.9302	40.8269	40.8269	40.9302	40.8269	40.8786	40.8786	40.9819	40.9302	40.8269	40.8786	40.9819	40.9302	40.8269	40.8269	40.8786	40.9302	40.8269	41.0336	40.7752	40.8269	40.7235	40.7752	40.7235	40.7752	40.6202	40.6718	40.6718	40.6718	40.6718	40.9302	40.9819	40.9819	40.9819	40.9819
IHNV_L_Q82707	40.9819	40.8269	40.8269	40.8786	40.8786	40.8786	40.8786	40.8269	40.8786	40.8786	40.8269	40.7752	40.8269	40.7235	40.8786	40.7752	40.7752	40.8786	40.7752	40.8269	40.8269	40.9302	40.8786	40.7752	40.8269	40.9302	40.8786	40.7752	40.7752	40.8269	40.8786	40.7752	40.9819	40.7235	40.8269	40.6202	40.7235	40.6718	40.7235	40.5685	40.6202	40.6202	40.6202	40.6202	40.8786	40.8786	40.8786	40.9819	40.8786
IHNV_L_MN914166	40.8269	40.6718	40.6718	40.7235	40.7235	40.7235	40.7235	40.6718	40.7235	40.7235	40.6718	40.6202	40.6718	40.5685	40.7235	40.6202	40.6202	40.7235	40.6202	40.6718	40.6718	40.7752	40.7235	40.6202	40.6718	40.7752	40.7235	40.6202	40.6202	40.6718	40.7235	40.6202	40.8269	40.5685	40.6718	40.5168	40.5685	40.5168	40.5685	40.4134	40.4651	40.4651	40.4651	40.4651	40.7235	40.7235	40.7235	40.8269	40.7235
IHNV_L_MK829690	40.8269	40.6718	40.6718	40.7235	40.7235	40.7235	40.7235	40.6718	40.7235	40.7235	40.6718	40.6202	40.6718	40.5685	40.7235	40.6202	40.6202	40.7235	40.6202	40.6718	40.6718	40.7752	40.7235	40.6202	40.6718	40.7752	40.7235	40.6202	40.6202	40.6718	40.7235	40.6202	40.8269	40.5685	40.6718	40.5168	40.5685	40.5168	40.5685	40.4134	40.4651	40.4651	40.4651	40.4651	40.7235	40.7235	40.7235	40.8269	40.7235
IHNV_L_MN914162	40.8786	40.7235	40.7235	40.7752	40.7752	40.7752	40.7752	40.7235	40.7752	40.7752	40.7235	40.6718	40.7235	40.6202	40.7752	40.6718	40.6718	40.7752	40.6718	40.7235	40.7235	40.8269	40.7752	40.6718	40.7235	40.8269	40.7752	40.6718	40.6718	40.7235	40.7752	40.7235	40.8786	40.6202	40.7235	40.5685	40.6202	40.5685	40.6202	40.4651	40.5168	40.5168	40.5168	40.5168	40.7752	40.7752	40.7752	40.8786	40.7752
IHNV_L_MK829700	40.8786	40.7235	40.7235	40.7752	40.7752	40.7752	40.7752	40.7235	40.7752	40.7752	40.7235	40.6718	40.7235	40.6202	40.7752	40.6718	40.6718	40.7752	40.6718	40.7235	40.7235	40.8269	40.7752	40.6718	40.7235	40.8269	40.7752	40.6718	40.6718	40.7235	40.7752	40.6718	40.8786	40.6202	40.7235	40.5685	40.6202	40.5685	40.6202	40.4651	40.5168	40.5168	40.5168	40.5168	40.7752	40.7752	40.7752	40.8786	40.7752
IHNV_L_MK829692	40.9302	40.8786	40.8786	40.8269	40.8269	40.8269	40.8269	40.8786	40.9302	40.9302	40.8786	40.8269	40.8786	40.7752	40.9302	40.8269	40.8269	40.9302	40.8269	40.8786	40.8786	40.8786	40.9302	40.8269	40.8786	40.9819	40.9302	40.8269	40.8269	40.8786	40.9302	40.8269	41.0336	40.6718	40.7752	40.6202	40.6718	40.6202	40.6718	40.5168	40.5685	40.5685	40.5685	40.5685	40.8269	40.8269	40.8269	40.9302	40.8269
IHNV_L_MN914165	40.8269	40.7752	40.7752	40.8269	40.8269	40.8269	40.8269	40.7752	40.8269	40.8269	40.7752	40.7235	40.7752	40.6718	40.8269	40.7235	40.7235	40.8269	40.7235	40.7752	40.7752	40.8786	40.8269	40.7235	40.7752	40.8786	40.8269	40.7235	40.7235	40.7752	40.8269	40.7235	40.9302	40.5685	40.6718	40.5168	40.5685	40.5168	40.5685	40.4134	40.4651	40.4651	40.4651	40.4651	40.7235	40.7235	40.7235	40.8269	40.7235
IHNV_L_MK829702	40.8786	40.8269	40.8269	40.8786	40.8786	40.8786	40.8786	40.8269	40.8786	40.8786	40.8269	40.7752	40.8269	40.7235	40.8786	40.7752	40.7752	40.8786	40.7752	40.8269	40.8269	40.9302	40.8786	40.7752	40.8269	40.9302	40.8786	40.7752	40.7752	40.8269	40.8786	40.7752	40.9819	40.6202	40.7235	40.5685	40.6202	40.5685	40.6202	40.4651	40.5168	40.5168	40.5168	40.5168	40.7752	40.8786	40.8786	40.8786	40.8786
IHNV_L_MN914164	40.8786	40.7235	40.7235	40.7752	40.7752	40.7752	40.7752	40.7235	40.7752	40.7752	40.7235	40.6718	40.7235	40.6202	40.7752	40.6718	40.6718	40.7752	40.6718	40.7235	40.7235	40.8269	40.7752	40.6718	40.7235	40.8269	40.7752	40.6718	40.6718	40.7235	40.7752	40.7235	40.8786	40.6202	40.7235	40.5685	40.6202	40.5685	40.6202	40.4651	40.5168	40.5168	40.5168	40.5168	40.7752	40.7752	40.7752	40.8786	40.7752
IHNV_L_MN914161	40.9302	40.8786	40.8786	40.9302	40.9302	40.9302	40.9302	40.8786	40.9302	40.9302	40.8786	40.8269	40.8786	40.7752	40.9302	40.8269	40.8269	40.9302	40.8269	40.8786	40.8786	40.9819	40.9302	40.8269	40.8786	40.9819	40.9302	40.8269	40.8269	40.8786	40.9302	40.8269	41.0336	40.6718	40.7752	40.6202	40.6718	40.6202	40.6718	40.5168	40.5685	40.5685	40.5685	40.5685	40.8269	40.9302	40.9302	40.9302	40.9302
IHNV_L_GQ413939	41.1886	41.0336	41.0336	40.9819	40.9819	40.9819	40.9819	41.0336	41.0853	41.0853	41.0336	40.9819	41.0336	40.9302	41.0853	40.9819	40.9819	41.0853	40.9819	41.0336	41.0336	41.0336	41.0853	40.9819	41.0336	41.137	41.0853	40.9819	40.9819	41.0336	41.0853	40.9819	41.1886	40.9302	41.0336	40.8786	40.9302	40.8786	40.9302	40.7752	40.8269	40.8269	40.8269	40.8269	41.0853	41.0853	41.0853	41.1886	41.0853
IHNV_L_MK829704	40.8786	40.8269	40.8269	40.8786	40.8786	40.8786	40.8786	40.8269	40.8786	40.8786	40.8269	40.7752	40.8269	40.7235	40.8786	40.7752	40.7752	40.8786	40.7752	40.8269	40.8269	40.9302	40.8786	40.7752	40.8269	40.9302	40.8786	40.7752	40.7752	40.8269	40.8786	40.7752	40.9819	40.6202	40.7235	40.5685	40.6202	40.5685	40.6202	40.4651	40.5168	40.5168	40.5168	40.5168	40.7752	40.7235	40.7235	40.8269	40.7235
IHNV_L_MN914163	40.9819	40.8269	40.8269	40.8786	40.8786	40.8786	40.8786	40.8269	40.8786	40.8786	40.8269	40.7752	40.8269	40.7235	40.8786	40.7752	40.7752	40.8786	40.7752	40.8269	40.8269	40.9302	40.8786	40.7752	40.8269	40.9302	40.8786	40.7752	40.7752	40.8269	40.8786	40.7752	40.9819	40.7235	40.8269	40.6718	40.7235	40.6718	40.7235	40.5685	40.6202	40.6202	40.6202	40.6202	40.8786	40.7752	40.7752	40.8786	40.7752
IHNV_L_MK829693	40.8786	40.7235	40.7235	40.7752	40.7752	40.7752	40.7752	40.7235	40.7752	40.7752	40.7235	40.6718	40.7235	40.6202	40.7752	40.6718	40.6718	40.7752	40.6718	40.7235	40.7235	40.8269	40.7752	40.6718	40.7235	40.8269	40.7752	40.6718	40.6718	40.7235	40.7752	40.6718	40.8786	40.6202	40.7235	40.5685	40.6202	40.5685	40.6202	40.4651	40.5168	40.5168	40.5168	40.5168	40.7752	40.8786	40.8786	40.8786	40.8786
IHNV_L_MK829703	40.9302	40.7752	40.7752	40.8269	40.8269	40.8269	40.8269	40.7752	40.8269	40.8269	40.7752	40.7235	40.7752	40.6718	40.8269	40.7235	40.7235	40.8269	40.7235	40.7752	40.7752	40.8786	40.8269	40.7235	40.7752	40.8786	40.8269	40.7235	40.7235	40.7752	40.8269	40.7235	40.9302	40.6718	40.7752	40.6202	40.6718	40.6202	40.6718	40.5168	40.5685	40.5685	40.5685	40.5685	40.8269	40.7235	40.7235	40.8269	40.7235
IHNV_L_MN083252	40.9819	40.8269	40.8269	40.8786	40.8786	40.8786	40.8786	40.8269	40.8786	40.8786	40.8269	40.7752	40.8269	40.7235	40.8786	40.7752	40.7752	40.8786	40.7752	40.8269	40.8269	40.9302	40.8786	40.7752	40.8269	40.9302	40.8786	40.7752	40.7752	40.8269	40.8786	40.7752	40.9819	40.7235	40.8269	40.6718	40.7235	40.6718	40.7235	40.5685	40.6202	40.6202	40.6202	40.6202	40.8786	40.8786	40.8786	40.9819	40.8786
IHNV_L_MK829696	41.0336	40.8786	40.8786	40.9302	40.9302	40.9302	40.9302	40.8786	40.9302	40.9302	40.8786	40.8269	40.8786	40.7752	40.9302	40.8269	40.8269	40.9302	40.8269	40.8786	40.8786	40.9819	40.9302	40.8269	40.8786	40.9819	40.9302	40.8269	40.8269	40.8786	40.9302	40.8269	41.0336	40.7752	40.8786	40.7235	40.7752	40.7235	40.7752	40.6202	40.6718	40.6718	40.6718	40.6718	40.9302	40.8269	40.8269	40.9302	40.8269
IHNV_L_MK829698	40.9302	40.7752	40.7752	40.8269	40.8269	40.8269	40.8269	40.7752	40.8269	40.8269	40.7752	40.7235	40.7752	40.6718	40.8269	40.7235	40.7235	40.8269	40.7235	40.7752	40.7752	40.8786	40.8269	40.7235	40.7752	40.8786	40.8269	40.7235	40.7235	40.7752	40.8269	40.7235	40.9302	40.6718	40.7752	40.6202	40.6718	40.6202	40.6718	40.5168	40.5685	40.5685	40.5685	40.5685	40.8269	40.7235	40.7235	40.8269	40.7235
IHNV_L_MF509592	40.9302	40.7752	40.7752	40.8269	40.8269	40.8269	40.8269	40.7752	40.8269	40.8269	40.7752	40.7235	40.7752	40.6718	40.8269	40.7235	40.7235	40.8269	40.7235	40.7752	40.7752	40.8786	40.8269	40.7235	40.7752	40.8786	40.8269	40.7235	40.7235	40.7752	40.8269	40.7235	40.9302	40.6718	40.7752	40.6202	40.6718	40.6202	40.6718	40.5168	40.6202	40.5685	40.5685	40.5685	40.8269	40.8269	40.8269	40.9302	40.8269
IHNV_L_MK829701	41.0336	40.8786	40.8786	40.9302	40.9302	40.9302	40.9302	40.8786	40.9302	40.9302	40.8786	40.8269	40.8786	40.7752	40.9302	40.8269	40.8269	40.9302	40.8269	40.8786	40.8786	40.9819	40.9302	40.8269	40.8786	40.9819	40.9302	40.8269	40.8269	40.8786	40.9302	40.8269	41.0336	40.7752	40.8786	40.7752	40.8269	40.7752	40.8269	40.6718	40.7235	40.7235	40.7235	40.7235	40.9819	40.8269	40.8269	40.9302	40.8269
IHNV_L_JX649101	40.8786	40.7235	40.7235	40.7752	40.7752	40.7752	40.7752	40.7235	40.7752	40.7752	40.7235	40.6718	40.7235	40.6202	40.7752	40.6718	40.6718	40.7752	40.6718	40.7235	40.7235	40.8269	40.7752	40.6718	40.7235	40.8269	40.7235	40.6718	40.6718	40.7235	40.7752	40.6718	40.8786	40.6202	40.7235	40.5685	40.6202	40.5685	40.6202	40.4651	40.5685	40.5168	40.5168	40.5168	40.7752	40.7235	40.7235	40.8269	40.7235
IHNV_L_KJ421216	40.9819	40.8269	40.8269	40.8786	40.8786	40.8786	40.8786	40.8269	40.8786	40.8786	40.8269	40.7752	40.8269	40.7235	40.8786	40.7752	40.7752	40.8786	40.7752	40.8269	40.8269	40.9302	40.8786	40.7752	40.8269	40.9302	40.8269	40.7752	40.7752	40.8269	40.8786	40.7752	40.9819	40.7235	40.8269	40.6718	40.7235	40.6718	40.7235	40.5685	40.6718	40.6202	40.6202	40.6202	40.8786	40.8269	40.8269	40.9302	40.8269
IHNV_L_MH629974	40.7235	40.5685	40.5685	40.6202	40.6202	40.6202	40.6202	40.5685	40.6202	40.6202	40.5685	40.5168	40.5685	40.4651	40.6202	40.5168	40.5168	40.6202	40.5168	40.5685	40.5685	40.6718	40.6202	40.5168	40.5685	40.6718	40.5685	40.5168	40.5168	40.5685	40.6202	40.5168	40.7235	40.4651	40.5685	40.4134	40.4651	40.4134	40.4651	40.3101	40.4134	40.3618	40.3618	40.3618	40.6202	40.6202	40.6202	40.7235	40.6202
IHNV_L_MN225937	41.292	41.137	41.137	41.1886	41.1886	41.1886	41.1886	41.137	41.1886	41.1886	41.137	41.0853	41.137	41.0336	41.1886	41.0853	41.0853	41.1886	41.0853	41.137	41.137	41.2403	41.1886	41.0853	41.137	41.2403	41.1886	41.0853	41.0853	41.137	41.1886	41.0853	41.292	41.0336	41.137	40.9819	41.0336	40.9819	41.0336	40.8786	40.9819	40.9302	40.9302	40.9302	41.1886	41.137	41.137	41.2403	41.137
IHNV_L_MN083253	40.9302	40.7752	40.7752	40.8269	40.8269	40.8269	40.8269	40.7752	40.8269	40.8269	40.7752	40.7235	40.7752	40.6718	40.8269	40.7235	40.7235	40.8269	40.7235	40.7752	40.7752	40.8786	40.8269	40.7235	40.7752	40.8786	40.8269	40.7235	40.7235	40.7752	40.8269	40.7235	40.9302	40.6718	40.7752	40.6202	40.6718	40.6202	40.6718	40.5168	40.5685	40.5685	40.5685	40.5685	40.8269	40.8269	40.8269	40.9302	40.8269
IHNV_L_MN083250	40.9302	40.7752	40.7752	40.8269	40.8269	40.8269	40.8269	40.7752	40.8269	40.8269	40.7752	40.7235	40.7752	40.6718	40.8269	40.7235	40.7235	40.8269	40.7235	40.7752	40.7752	40.8786	40.8269	40.7235	40.7752	40.8786	40.8269	40.7235	40.7235	40.7752	40.8269	40.7235	40.9302	40.6718	40.7752	40.6202	40.6718	40.6202	40.6718	40.5168	40.5685	40.5685	40.5685	40.5685	40.8269	40.8269	40.8269	40.9302	40.8269
IHNV_L_MN083249	40.8786	40.7235	40.7235	40.7752	40.7752	40.7752	40.7752	40.7235	40.7752	40.7752	40.7235	40.6718	40.7235	40.6202	40.7752	40.6718	40.6718	40.7752	40.6718	40.7235	40.7235	40.8269	40.7752	40.6718	40.7235	40.8269	40.7752	40.6718	40.6718	40.7235	40.7752	40.6718	40.8786	40.6202	40.7235	40.5685	40.6202	40.5685	40.6202	40.4651	40.5168	40.5168	40.5168	40.5168	40.7752	40.7752	40.7752	40.8786	40.7752
IHNV_L_MN083251	40.9302	40.7752	40.7752	40.8269	40.8269	40.8269	40.8269	40.7752	40.8269	40.8269	40.7752	40.7235	40.7752	40.6718	40.8269	40.7235	40.7235	40.8269	40.7235	40.7752	40.7752	40.8786	40.8269	40.7235	40.7752	40.8786	40.8269	40.7235	40.7235	40.7752	40.8269	40.7235	40.9302	40.6718	40.7752	40.6202	40.6718	40.6202	40.6718	40.5168	40.5685	40.5685	40.5685	40.5685	40.8269	40.8269	40.8269	40.9302	40.8269
SHRV_L_AF147498	34.4703	34.6253	34.6253	34.522	34.522	34.522	34.522	34.6253	34.677	34.677	34.6253	34.5736	34.6253	34.7287	34.677	34.6253	34.677	34.7287	34.5736	34.677	34.6253	34.5736	34.677	34.5736	34.5736	34.7287	34.6253	34.5736	34.5736	34.677	34.677	34.677	34.7804	34.522	34.5736	34.4703	34.4703	34.522	34.677	34.677	34.5736	34.677	34.677	34.677	34.8837	34.7804	34.7804	34.677	34.7804
HIRRV_L_FJ376982	40.9819	40.8786	40.8269	40.8786	40.8786	40.8786	40.8786	40.8786	40.9302	40.9302	40.8786	40.8269	40.8786	40.8786	40.9302	40.8786	40.8269	40.9302	40.8269	40.8786	40.8786	40.8269	40.9302	40.8269	40.8786	40.9302	40.8269	40.8269	40.8269	40.8786	40.9302	40.8269	40.9819	40.7235	40.7235	40.6202	40.6718	40.6202	40.6718	40.5168	40.5168	40.5685	40.6202	40.5685	40.8269	41.1886	41.1886	41.137	41.1886
HIRRV_L_AF104985	40.9819	40.8786	40.8269	40.8786	40.8786	40.8786	40.8786	40.8786	40.9302	40.9302	40.8786	40.8269	40.8786	40.8786	40.9302	40.8786	40.8269	40.9302	40.8269	40.8786	40.8786	40.8269	40.9302	40.8269	40.8786	40.9302	40.8269	40.8269	40.8269	40.8786	40.9302	40.8269	40.9819	40.7235	40.7235	40.6202	40.6718	40.6202	40.6718	40.5168	40.5168	40.5685	40.6202	40.5685	40.8269	41.1886	41.1886	41.137	41.1886
Percentage amino acid sequence divergence (p-distances) estimated from a CLUSTAL W alignment of novirhabdovirus N proteins.
VHSV_N_MN038336
VHSV_N_HQ168406	0
VHSV_N_EF079895	0.263158	0.263158
VHSV_N_DQ427105	0.789474	0.789474	1.05263
VHSV_N_MK783007	1.05263	1.05263	1.31579	0.263158
VHSV_N_JQ396250	1.05263	1.05263	1.05263	0.263158	0.526316
VHSV_N_MK286573	1.05263	1.05263	1.31579	0.263158	0.526316	0.526316
VHSV_N_MK783003	1.05263	1.05263	1.31579	0.526316	0.789474	0.789474	0.789474
VHSV_N_MK286576	1.05263	1.05263	1.31579	0.526316	0.789474	0.789474	0.263158	0.526316
VHSV_N_MK783010	1.05263	1.05263	1.31579	0.263158	0.526316	0.526316	0.526316	0.789474	0.789474
VHSV_N_MK783001	1.05263	1.05263	1.31579	0.263158	0.526316	0.526316	0.526316	0.789474	0.789474	0.526316
VHSV_N_MK783004	0.789474	0.789474	1.05263	0	0.263158	0.263158	0.263158	0.526316	0.526316	0.263158	0.263158
VHSV_N_MK286567	1.05263	1.05263	1.31579	0.263158	0.526316	0.526316	0.526316	0.263158	0.789474	0.526316	0.526316	0.263158
VHSV_N_MK286572	1.05263	1.05263	1.31579	0.263158	0.526316	0.526316	0.526316	0.789474	0.789474	0.526316	0.526316	0.263158	0.526316
VHSV_N_MK782994	1.05263	1.05263	1.31579	0.263158	0.526316	0.526316	0.526316	0.789474	0.789474	0.526316	0.526316	0.263158	0.526316	0.526316
VHSV_N_MK782996	1.31579	1.31579	1.57895	0.526316	0.789474	0.789474	0.789474	0.526316	1.05263	0.789474	0.789474	0.526316	0.263158	0.789474	0.789474
VHSV_N_MK782995	1.31579	1.31579	1.57895	0.526316	0.789474	0.789474	0.789474	1.05263	1.05263	0.789474	0.263158	0.526316	0.789474	0.789474	0.263158	1.05263
VHSV_N_MK829414	2.63158	2.63158	2.89474	2.36842	2.63158	2.63158	2.63158	2.63158	2.63158	2.63158	2.63158	2.36842	2.63158	2.63158	2.36842	2.89474	2.63158
VHSV_N_JQ651385	2.89474	2.89474	3.15789	2.89474	3.15789	3.15789	3.15789	3.15789	3.15789	3.15789	3.15789	2.89474	3.15789	3.15789	2.89474	3.42105	3.15789	1.31579
VHSV_N_HQ453211	2.63158	2.63158	2.89474	2.36842	2.63158	2.63158	2.63158	2.63158	2.63158	2.63158	2.63158	2.36842	2.63158	2.63158	2.36842	2.89474	2.63158	0	1.31579
VHSV_N_AB179621	2.36842	2.36842	2.63158	2.10526	2.36842	2.36842	2.36842	2.36842	2.36842	2.36842	2.36842	2.10526	2.36842	2.36842	2.10526	2.63158	2.36842	0.263158	1.57895	0.263158
VHSV_N_JQ396249	2.89474	2.89474	3.15789	2.63158	2.89474	2.89474	2.89474	2.89474	2.89474	2.89474	2.89474	2.63158	2.89474	2.89474	2.63158	3.15789	2.89474	0.263158	1.57895	0.263158	0.526316
VHSV_N_JF792424	2.89474	2.89474	3.15789	2.63158	2.89474	2.89474	2.89474	2.89474	2.89474	2.89474	2.89474	2.63158	2.89474	2.89474	2.63158	3.15789	2.89474	0.263158	1.05263	0.263158	0.526316	0.526316
VHSV_N_AB490792	2.89474	2.89474	3.15789	2.63158	2.89474	2.89474	2.89474	2.89474	2.89474	2.89474	2.89474	2.63158	2.89474	2.89474	2.63158	3.15789	2.89474	0.263158	1.57895	0.263158	0.526316	0.526316	0.526316
VHSV_N_AB672621	5	5	5.26316	4.73684	5	5	5	5.26316	5.26316	5	5	4.73684	5	5	5	5.26316	5.26316	4.47368	5	4.47368	4.73684	4.47368	4.73684	4.47368
VHSV_N_KM244767	5.26316	5.26316	5.52632	5	5.26316	5.26316	5.26316	5.52632	5.52632	5.26316	5.26316	5	5.26316	5.26316	5.26316	5	5.52632	4.73684	5.26316	4.73684	5	4.73684	5	4.73684	0.263158
VHSV_N_GU121100	6.31579	6.31579	6.57895	6.57895	6.84211	6.84211	6.84211	6.84211	6.84211	6.84211	6.84211	6.57895	6.84211	6.57895	6.84211	7.10526	7.10526	6.57895	6.31579	6.57895	6.31579	6.57895	6.84211	6.57895	6.05263	6.31579
VHSV_N_MK829397	6.57895	6.57895	6.84211	7.10526	7.36842	7.36842	7.36842	7.36842	7.36842	7.36842	7.36842	7.10526	7.36842	7.10526	7.36842	7.63158	7.63158	7.36842	7.10526	7.36842	7.10526	7.36842	7.63158	7.36842	6.84211	7.10526	2.10526
VHSV_N_MT162435	6.05263	6.05263	6.31579	6.57895	6.84211	6.84211	6.31579	6.84211	6.31579	6.84211	6.84211	6.57895	6.84211	6.57895	6.84211	7.10526	7.10526	6.84211	6.57895	6.84211	6.57895	6.84211	7.10526	6.84211	6.84211	7.10526	2.10526	2.10526
VHSV_N_JQ651390	2.89474	2.89474	3.15789	2.89474	3.15789	3.15789	3.15789	3.15789	3.15789	3.15789	3.15789	2.89474	3.15789	3.15789	2.89474	3.42105	3.15789	1.31579	0	1.31579	1.57895	1.57895	1.05263	1.57895	5	5.26316	6.31579	7.10526	6.57895
VHSV_N_MN038333	6.31579	6.31579	6.57895	6.84211	7.10526	7.10526	7.10526	7.10526	7.10526	7.10526	7.10526	6.84211	7.10526	6.84211	7.10526	7.36842	7.36842	7.10526	6.84211	7.10526	6.84211	6.84211	7.36842	7.10526	6.84211	7.10526	2.10526	2.63158	2.10526	6.84211
VHSV_N_KP334106	3.15789	3.15789	3.42105	3.15789	3.42105	3.42105	3.42105	3.42105	3.42105	3.42105	3.42105	3.15789	3.42105	3.42105	3.15789	3.68421	3.42105	1.05263	0.263158	1.05263	1.31579	1.31579	0.789474	1.31579	5.26316	5.52632	6.57895	7.36842	6.84211	0.263158	7.10526
VHSV_N_AB672616	6.84211	6.84211	7.10526	7.36842	7.63158	7.63158	7.63158	7.63158	7.63158	7.63158	7.63158	7.36842	7.63158	7.36842	7.63158	7.89474	7.89474	7.63158	7.36842	7.63158	7.36842	7.63158	7.89474	7.63158	7.10526	7.36842	1.84211	0.263158	1.84211	7.36842	2.36842	7.63158
VHSV_N_EU481506	6.57895	6.57895	6.84211	6.84211	7.10526	7.10526	7.10526	6.84211	7.10526	7.10526	7.10526	6.84211	6.84211	6.84211	7.10526	7.10526	7.36842	6.84211	6.57895	6.84211	6.57895	6.84211	7.10526	6.84211	6.31579	6.57895	0.263158	2.36842	2.36842	6.57895	2.36842	6.84211	2.10526
VHSV_N_MN038334	3.42105	3.42105	3.68421	3.42105	3.68421	3.68421	3.68421	3.68421	3.68421	3.68421	3.68421	3.42105	3.68421	3.68421	3.42105	3.94737	3.68421	1.31579	0.526316	1.31579	1.57895	1.05263	1.05263	1.57895	5.26316	5.52632	6.57895	7.36842	6.84211	0.526316	6.84211	0.263158	7.63158	6.84211
VHSV_N_KM244768	6.84211	6.84211	7.10526	7.36842	7.63158	7.63158	7.63158	7.63158	7.63158	7.63158	7.63158	7.36842	7.63158	7.36842	7.63158	7.89474	7.89474	7.63158	7.36842	7.63158	7.36842	7.63158	7.89474	7.63158	7.10526	7.36842	1.84211	2.36842	1.84211	7.36842	1.84211	7.63158	2.10526	2.10526	7.63158
VHSV_N_KM926343	3.42105	3.42105	3.68421	3.42105	3.68421	3.68421	3.68421	3.68421	3.68421	3.68421	3.68421	3.42105	3.68421	3.68421	3.42105	3.94737	3.68421	1.31579	0.526316	1.31579	1.57895	1.57895	1.05263	1.57895	5.52632	5.78947	6.84211	7.63158	7.10526	0.526316	7.36842	0.263158	7.89474	7.10526	0.526316	7.89474
VHSV_N_MW574348	3.15789	3.15789	3.42105	2.89474	3.15789	3.15789	3.15789	3.15789	3.15789	3.15789	3.15789	2.89474	3.15789	3.15789	2.89474	3.42105	3.15789	1.31579	2.36842	1.31579	1.57895	1.57895	1.57895	1.57895	4.47368	4.73684	7.10526	7.89474	7.36842	2.36842	7.63158	2.10526	8.15789	7.36842	2.36842	8.15789	2.36842
VHSV_N_MN038325	6.84211	6.84211	7.10526	6.84211	7.10526	7.10526	6.57895	7.36842	6.84211	7.10526	7.10526	6.84211	7.10526	7.10526	7.10526	7.36842	7.36842	7.36842	7.89474	7.36842	7.10526	7.36842	7.63158	7.36842	5	5.26316	7.63158	7.36842	6.57895	7.89474	7.36842	8.15789	7.63158	7.89474	8.15789	7.36842	8.42105	7.63158
VHSV_N_MN038330	6.57895	6.57895	6.84211	6.57895	6.84211	6.84211	6.31579	7.10526	6.57895	6.84211	6.84211	6.57895	6.84211	6.84211	6.84211	7.10526	7.10526	7.10526	7.63158	7.10526	6.84211	7.10526	7.36842	7.10526	4.73684	5	7.36842	7.10526	6.31579	7.63158	7.10526	7.89474	7.36842	7.63158	7.89474	7.10526	8.15789	7.36842	0.263158
VHSV_N_JQ396248	3.94737	3.94737	4.21053	3.68421	3.94737	3.94737	3.94737	3.94737	3.94737	3.94737	3.94737	3.68421	3.94737	3.94737	3.68421	4.21053	3.94737	1.31579	2.63158	1.31579	1.57895	1.05263	1.57895	1.57895	5.52632	5.78947	7.63158	8.42105	7.89474	2.63158	7.89474	2.36842	8.68421	7.89474	2.10526	8.68421	2.63158	2.63158	8.42105	8.15789
VHSV_N_KC685626	3.42105	3.42105	3.68421	3.15789	3.42105	3.42105	3.42105	3.42105	3.42105	3.42105	3.42105	3.15789	3.42105	2.89474	3.15789	3.68421	3.42105	0.789474	1.57895	0.789474	1.05263	1.05263	0.526316	1.05263	5.26316	5.52632	7.10526	7.89474	7.36842	1.57895	7.63158	1.31579	8.15789	7.36842	1.57895	8.15789	1.57895	2.10526	8.15789	7.89474	2.10526
VHSV_N_MK829416	8.42105	8.42105	8.68421	8.42105	8.68421	8.68421	8.42105	8.94737	8.68421	8.68421	8.68421	8.42105	8.68421	8.68421	8.68421	8.94737	8.94737	8.42105	8.94737	8.42105	8.68421	8.42105	8.68421	8.42105	6.57895	6.84211	8.94737	8.94737	9.21053	8.94737	8.94737	9.21053	9.21053	9.21053	9.21053	9.47368	9.47368	8.94737	7.10526	6.84211	9.47368	9.21053
VHSV_N_MT162438	7.89474	7.89474	8.15789	7.89474	8.15789	8.15789	8.15789	8.42105	8.42105	8.15789	8.15789	7.89474	8.15789	8.15789	8.15789	8.42105	8.42105	7.89474	8.42105	7.89474	8.15789	7.89474	8.15789	8.15789	6.05263	6.31579	8.15789	7.89474	8.42105	8.42105	8.42105	8.68421	8.15789	8.42105	8.68421	8.42105	8.94737	8.15789	5.52632	5.26316	8.94737	8.42105	3.94737
VHSV_N_MN038329	5.52632	5.52632	5.78947	5.52632	5.78947	5.78947	5.26316	6.05263	5.52632	5.78947	5.78947	5.52632	5.78947	5.78947	5.78947	6.05263	6.05263	6.05263	6.57895	6.05263	5.78947	6.05263	6.31579	6.05263	5.26316	5.52632	6.31579	6.31579	5.26316	6.57895	6.05263	6.84211	6.31579	6.57895	6.84211	6.05263	7.10526	6.57895	2.89474	2.63158	7.10526	6.84211	6.57895	5.26316
VHSV_N_AB672619	5.52632	5.52632	5.78947	5.52632	5.78947	5.78947	5.26316	6.05263	5.52632	5.78947	5.78947	5.52632	5.78947	5.78947	5.78947	6.05263	6.05263	6.05263	6.57895	6.05263	5.78947	6.05263	6.31579	6.05263	4.73684	5	6.31579	6.05263	5.26316	6.57895	6.05263	6.84211	6.31579	6.57895	6.84211	6.05263	7.10526	6.57895	2.63158	2.36842	7.10526	6.84211	6.31579	5	1.05263
VHSV_N_GQ325428	5.78947	5.78947	6.05263	6.05263	6.31579	6.31579	5.78947	6.05263	5.52632	6.31579	6.31579	6.05263	6.31579	6.31579	6.31579	6.57895	6.57895	5.78947	6.31579	5.78947	6.05263	5.78947	6.05263	5.78947	4.73684	5	6.31579	6.05263	5.26316	6.31579	6.05263	6.57895	6.31579	6.57895	6.57895	6.05263	6.84211	6.31579	3.15789	2.89474	6.84211	6.57895	6.31579	5	1.84211	1.05263
VHSV_N_X59241	5.52632	5.52632	5.78947	5.26316	5.52632	5.52632	5.52632	5.52632	5.52632	5.52632	5.52632	5.26316	5.52632	5.52632	5.26316	5.78947	5.52632	2.89474	4.21053	2.89474	3.15789	3.15789	3.15789	3.15789	7.36842	7.63158	9.47368	10	9.73684	4.21053	10	3.94737	10.2632	9.73684	4.21053	10.5263	4.21053	4.21053	10.2632	10	4.21053	3.68421	11.3158	10.7895	8.94737	8.94737	8.68421
VHSV_N_MK829706	5.52632	5.52632	5.78947	5.78947	6.05263	6.05263	5.52632	6.05263	5.52632	6.05263	6.05263	5.78947	6.05263	6.05263	6.05263	6.31579	6.31579	6.05263	6.57895	6.05263	5.78947	6.05263	6.31579	6.05263	5	5.26316	6.05263	5.78947	5	6.57895	5.78947	6.84211	6.05263	6.31579	6.84211	5.78947	7.10526	6.57895	2.89474	2.63158	7.10526	6.84211	6.31579	5	1.57895	1.31579	1.57895	8.94737
VHSV_N_AF143863	5.78947	5.78947	6.05263	5.78947	6.05263	6.05263	6.05263	6.31579	6.31579	5.52632	6.05263	5.78947	6.05263	6.05263	6.05263	6.31579	6.31579	6.31579	6.84211	6.31579	6.05263	6.31579	6.57895	6.31579	5	5.26316	6.05263	6.05263	5.52632	6.84211	5.78947	7.10526	6.05263	6.31579	7.10526	5.78947	7.36842	6.84211	3.42105	3.15789	7.36842	7.10526	6.57895	5	1.57895	1.84211	2.36842	9.21053	1.05263
VHSV_N_MK829395	5.78947	5.78947	6.05263	5.78947	6.05263	6.05263	5.52632	6.31579	5.78947	6.05263	6.05263	5.78947	6.05263	6.05263	6.05263	6.31579	6.31579	6.31579	6.84211	6.31579	6.05263	6.31579	6.57895	6.31579	5	5.26316	6.31579	6.05263	5.26316	6.84211	6.05263	7.10526	6.31579	6.57895	7.10526	6.05263	7.36842	6.84211	2.89474	2.63158	7.36842	7.10526	6.31579	5	1.57895	1.31579	1.84211	9.21053	0.526316
VHSV_N_MK829676	5.78947	5.78947	6.05263	5.78947	6.05263	6.05263	5.52632	6.31579	5.78947	6.05263	6.05263	5.78947	6.05263	6.05263	6.05263	6.31579	6.31579	6.31579	6.84211	6.31579	6.05263	6.57895	6.57895	6.31579	5.52632	5.78947	6.84211	6.57895	5.78947	6.84211	6.31579	7.10526	6.84211	7.10526	7.36842	6.57895	7.36842	6.84211	3.42105	3.15789	7.63158	7.10526	6.84211	5.52632	2.10526	1.84211	2.36842	9.21053	1.05263
VHSV_N_MK598848	5	5	5.26316	4.73684	5	5	5	4.73684	5	5	5	4.73684	4.73684	5	4.73684	5	5	2.63158	3.42105	2.63158	2.89474	2.89474	2.36842	2.89474	6.84211	7.10526	8.94737	9.73684	9.21053	3.42105	9.47368	3.15789	10	8.68421	3.42105	10	3.42105	3.68421	9.73684	9.47368	3.68421	2.89474	10.2632	9.73684	8.42105	8.42105	8.15789	5.26316	8.42105
VHSV_N_MN038338	5.78947	5.78947	6.05263	6.31579	6.57895	6.57895	6.05263	6.57895	6.05263	6.57895	6.57895	6.31579	6.57895	6.57895	6.57895	6.84211	6.84211	6.57895	6.84211	6.57895	6.31579	6.84211	6.84211	6.57895	6.05263	6.31579	6.57895	6.57895	5.52632	6.84211	6.05263	7.10526	6.57895	6.84211	7.36842	6.31579	7.36842	7.10526	3.68421	3.42105	7.89474	7.36842	7.36842	6.05263	1.84211	2.10526	2.36842	9.47368	1.57895
VHSV_N_FJ460591	6.05263	6.05263	6.31579	6.05263	6.31579	6.31579	5.78947	6.57895	6.05263	6.31579	6.31579	6.05263	6.31579	6.31579	6.31579	6.57895	6.57895	6.05263	6.57895	6.05263	6.31579	6.05263	6.31579	6.05263	4.73684	5	6.57895	6.31579	5.52632	6.57895	6.31579	6.84211	6.57895	6.84211	6.84211	6.31579	7.10526	6.31579	3.15789	2.89474	7.10526	6.84211	6.31579	5	1.84211	1.05263	0.526316	8.94737	1.84211
VHSV_N_MK829410	5.78947	5.78947	6.05263	5.78947	6.05263	6.05263	5.52632	6.31579	5.78947	6.05263	6.05263	5.78947	6.05263	6.05263	6.05263	6.31579	6.31579	6.31579	6.84211	6.31579	6.05263	6.57895	6.57895	6.31579	5.52632	5.78947	6.84211	6.57895	5.78947	6.84211	6.31579	7.10526	6.84211	7.10526	7.36842	6.57895	7.36842	6.84211	3.42105	3.15789	7.63158	7.10526	6.84211	5.52632	2.10526	1.84211	2.36842	9.21053	1.05263
VHSV_N_MT162440	5.78947	5.78947	6.05263	5.78947	6.05263	6.05263	5.52632	6.31579	5.78947	6.05263	6.05263	5.78947	6.05263	6.05263	6.05263	6.31579	6.31579	6.31579	6.84211	6.31579	6.05263	6.31579	6.57895	6.57895	5.52632	5.78947	6.84211	7.10526	6.05263	6.84211	6.84211	7.10526	7.10526	7.10526	7.10526	6.84211	7.36842	6.84211	3.68421	3.42105	7.36842	7.10526	6.05263	5.52632	1.84211	2.10526	2.63158	9.21053	1.84211
VHSV_N_AF143862	6.05263	6.05263	6.31579	6.05263	6.31579	6.31579	5.78947	6.57895	6.05263	6.31579	6.31579	6.05263	6.31579	6.31579	6.31579	6.57895	6.57895	6.05263	6.57895	6.05263	6.31579	6.05263	6.31579	6.05263	4.73684	5	6.57895	6.31579	5.52632	6.57895	6.31579	6.84211	6.57895	6.84211	6.84211	6.31579	7.10526	6.31579	3.15789	2.89474	7.10526	6.84211	6.31579	5	1.84211	1.05263	0.526316	8.94737	1.84211
VHSV_N_MT162441	5.52632	5.52632	5.78947	5.52632	5.78947	5.78947	5.26316	6.05263	5.52632	5.78947	5.78947	5.52632	5.78947	5.78947	5.78947	6.05263	6.05263	6.05263	6.57895	6.05263	5.78947	6.05263	6.31579	6.05263	4.73684	5	6.05263	5.78947	5	6.57895	5.78947	6.84211	6.05263	6.31579	6.84211	5.78947	7.10526	6.57895	2.63158	2.36842	7.10526	6.84211	6.31579	5	1.31579	0.526316	0.526316	8.94737	1.31579
VHSV_N_MT162443	5.52632	5.52632	5.78947	5.52632	5.78947	5.78947	5.26316	6.05263	5.52632	5.78947	5.78947	5.52632	5.78947	5.78947	5.52632	6.05263	5.78947	5.78947	6.31579	5.78947	5.52632	5.78947	6.05263	5.78947	4.73684	5	6.05263	5.78947	5.52632	6.31579	6.31579	6.57895	6.05263	6.31579	6.57895	6.31579	6.84211	6.31579	3.15789	2.89474	6.84211	6.57895	6.05263	4.73684	1.84211	1.57895	2.10526	8.68421	0.789474
VHSV_N_KC778774	6.05263	6.05263	6.31579	6.05263	6.31579	6.31579	5.78947	6.57895	6.05263	6.31579	6.31579	6.05263	6.31579	6.31579	6.31579	6.57895	6.57895	6.57895	7.10526	6.57895	6.31579	6.57895	6.84211	6.57895	5.26316	5.52632	6.05263	5.78947	6.05263	7.10526	6.31579	7.36842	6.05263	6.31579	7.36842	6.31579	7.63158	7.10526	3.68421	3.42105	7.63158	7.36842	6.31579	5	2.36842	2.10526	2.63158	9.47368	1.31579
VHSV_N_MK829413	5.78947	5.78947	6.05263	5.78947	6.05263	6.05263	5.52632	6.31579	5.78947	6.05263	6.05263	5.78947	6.05263	6.05263	6.05263	6.31579	6.31579	6.31579	6.84211	6.31579	6.05263	6.31579	6.57895	6.31579	5	5.26316	6.31579	6.05263	5.78947	6.84211	6.57895	7.10526	6.31579	6.57895	7.10526	6.57895	7.36842	6.84211	3.42105	3.15789	7.36842	7.10526	6.31579	5	2.10526	1.84211	2.36842	9.21053	1.05263
VHSV_N_MK829675	5.26316	5.26316	5.52632	5.26316	5.52632	5.52632	5	5.78947	5.26316	5.52632	5.52632	5.26316	5.52632	5.52632	5.52632	5.78947	5.78947	5.78947	6.31579	5.78947	5.52632	6.05263	6.05263	5.78947	4.73684	5	6.31579	6.05263	5.78947	6.31579	6.31579	6.57895	6.31579	6.57895	6.84211	6.57895	6.84211	6.31579	3.42105	3.68421	7.10526	6.57895	7.10526	5.78947	2.63158	2.36842	2.89474	8.68421	2.10526
VHSV_N_MT162439	5.78947	5.78947	6.05263	6.05263	6.31579	6.31579	5.78947	6.05263	5.52632	6.31579	6.31579	6.05263	6.31579	6.31579	6.31579	6.57895	6.57895	6.31579	6.84211	6.31579	6.05263	6.31579	6.57895	6.57895	5.78947	6.05263	6.84211	7.10526	6.05263	6.84211	6.84211	7.10526	7.10526	7.10526	7.10526	6.84211	7.36842	6.84211	3.94737	3.68421	7.36842	7.10526	6.31579	5.78947	2.10526	2.36842	2.36842	9.21053	1.84211
VHSV_N_MK829415	6.31579	6.31579	6.05263	6.31579	6.57895	6.31579	6.05263	6.84211	6.31579	6.57895	6.57895	6.31579	6.57895	6.57895	6.57895	6.84211	6.84211	6.31579	6.84211	6.31579	6.57895	6.31579	6.57895	6.31579	5	5.26316	6.84211	6.57895	5.78947	6.84211	6.57895	7.10526	6.84211	7.10526	7.10526	6.57895	7.36842	6.57895	3.42105	3.15789	7.36842	7.10526	6.57895	5.26316	2.10526	1.31579	0.789474	9.21053	2.10526
VHSV_N_MK829394	6.05263	6.05263	6.31579	6.05263	6.31579	6.31579	5.78947	6.57895	6.05263	6.31579	6.31579	6.05263	6.31579	6.31579	6.31579	6.57895	6.57895	6.05263	6.57895	6.05263	6.31579	6.05263	6.31579	6.05263	4.73684	5	6.57895	6.31579	5.52632	6.57895	6.31579	6.84211	6.57895	6.84211	6.84211	6.31579	7.10526	6.31579	3.15789	2.89474	7.10526	6.84211	6.31579	5	1.84211	1.05263	0.526316	8.94737	1.84211
VHSV_N_MK829412	6.05263	6.05263	6.31579	6.05263	6.31579	6.31579	5.78947	6.57895	6.05263	6.31579	6.31579	6.05263	6.31579	6.31579	6.31579	6.57895	6.57895	6.57895	7.10526	6.57895	6.31579	6.84211	6.84211	6.57895	5.78947	6.05263	6.84211	6.84211	5.78947	7.10526	6.31579	7.36842	6.84211	7.10526	7.63158	6.57895	7.63158	7.10526	3.68421	3.42105	7.89474	7.36842	7.10526	5.78947	1.84211	2.10526	2.63158	9.47368	1.31579
VHSV_N_X73873	6.05263	6.05263	6.31579	6.05263	6.31579	6.31579	5.78947	6.57895	6.05263	6.31579	6.31579	6.05263	6.31579	6.31579	6.31579	6.57895	6.57895	6.57895	7.10526	6.57895	6.31579	6.57895	6.84211	6.57895	5.26316	5.52632	6.57895	6.31579	6.05263	7.10526	6.84211	7.36842	6.57895	6.84211	7.36842	6.84211	7.63158	7.10526	3.68421	3.42105	7.63158	7.36842	6.57895	5.26316	2.36842	2.10526	2.63158	9.47368	1.31579
VHSV_N_MK829411	5.52632	5.52632	5.78947	5.52632	5.78947	5.78947	5.26316	6.05263	5.52632	5.78947	5.78947	5.52632	5.78947	5.78947	5.78947	6.05263	6.05263	6.05263	6.57895	6.05263	5.78947	6.05263	6.31579	6.05263	4.47368	4.73684	6.05263	5.78947	5.52632	6.57895	6.31579	6.84211	6.05263	6.31579	6.84211	6.31579	7.10526	6.57895	3.15789	3.42105	7.10526	6.84211	6.57895	5.26316	2.36842	2.10526	2.63158	8.94737	1.31579
VHSV_N_MK829398	5.78947	5.78947	6.05263	6.05263	6.31579	6.31579	5.78947	6.05263	5.52632	6.31579	6.31579	6.05263	6.31579	6.31579	6.31579	6.57895	6.57895	6.31579	6.84211	6.31579	6.05263	6.31579	6.57895	6.57895	5.78947	6.05263	6.84211	7.10526	6.05263	6.84211	6.84211	7.10526	7.10526	7.10526	7.10526	6.84211	7.36842	6.84211	3.94737	3.68421	7.36842	7.10526	6.31579	5.78947	2.10526	2.36842	2.36842	9.21053	1.84211
VHSV_N_MK829677	5.26316	5.26316	5.52632	5.26316	5.52632	5.52632	5	5.78947	5.26316	5.52632	5.52632	5.26316	5.52632	5.52632	5.52632	5.78947	5.78947	5.78947	6.31579	5.78947	5.52632	6.05263	6.05263	5.78947	5	5.26316	6.31579	6.31579	5.78947	6.31579	6.31579	6.57895	6.57895	6.57895	6.84211	6.57895	6.84211	6.31579	3.94737	3.68421	7.10526	6.57895	6.84211	5.52632	2.63158	2.36842	2.89474	8.68421	1.57895
VHSV_N_GU066860	6.05263	6.05263	6.31579	6.05263	6.31579	6.31579	5.78947	6.57895	6.05263	6.31579	6.31579	6.05263	6.31579	6.31579	6.31579	6.57895	6.57895	6.05263	6.57895	6.05263	6.31579	6.05263	6.31579	6.05263	4.73684	5	6.57895	6.31579	5.52632	6.57895	6.31579	6.84211	6.57895	6.84211	6.84211	6.31579	7.10526	6.31579	3.15789	2.89474	7.10526	6.84211	6.31579	5	1.84211	1.05263	0.526316	8.94737	1.84211
VHSV_N_MT162450	6.31579	6.31579	6.31579	6.31579	6.57895	6.05263	6.05263	6.84211	6.31579	6.57895	6.57895	6.31579	6.57895	6.57895	6.57895	6.84211	6.84211	6.84211	7.36842	6.84211	6.57895	7.10526	7.10526	6.84211	6.05263	6.31579	7.10526	7.10526	6.05263	7.36842	6.57895	7.63158	7.10526	7.36842	7.89474	6.84211	7.89474	7.36842	4.21053	3.94737	8.15789	7.63158	7.63158	6.31579	2.36842	2.63158	3.15789	9.73684	1.84211
VHSV_N_MK829678	5.78947	5.78947	6.05263	6.05263	6.31579	6.31579	5.78947	6.31579	5.78947	6.31579	6.31579	6.05263	6.31579	6.31579	6.31579	6.57895	6.57895	6.31579	6.84211	6.31579	6.05263	6.57895	6.57895	6.31579	5.52632	5.78947	6.84211	6.57895	6.31579	6.84211	6.84211	7.10526	6.84211	7.10526	7.36842	7.10526	7.36842	6.84211	4.21053	4.47368	7.63158	7.10526	7.89474	6.57895	3.42105	3.15789	3.42105	9.21053	2.63158
VHSV_N_MW507000	6.31579	6.31579	6.31579	6.31579	6.57895	6.05263	6.31579	6.84211	6.57895	6.57895	6.57895	6.31579	6.57895	6.57895	6.57895	6.84211	6.84211	6.84211	7.36842	6.84211	6.57895	7.10526	7.10526	6.84211	6.05263	6.31579	7.10526	7.10526	6.31579	7.36842	6.57895	7.63158	7.10526	7.36842	7.89474	6.84211	7.89474	7.36842	4.21053	3.94737	8.15789	7.63158	7.10526	6.05263	2.36842	2.63158	3.15789	9.73684	1.84211
VHSV_N_MK829681	5.78947	5.78947	6.05263	5.78947	6.05263	6.05263	5.52632	6.31579	5.78947	6.05263	6.05263	5.78947	6.05263	6.05263	6.05263	6.31579	6.31579	6.31579	6.84211	6.31579	6.05263	6.31579	6.57895	6.31579	4.73684	5	6.05263	6.05263	5.52632	6.84211	6.31579	7.10526	6.05263	6.31579	7.10526	6.31579	7.36842	6.84211	3.68421	3.94737	7.36842	7.10526	7.10526	5.78947	2.36842	2.63158	3.15789	9.21053	1.84211
VHSV_N_MK829682	5.78947	5.78947	6.05263	5.78947	6.05263	6.05263	5.52632	6.31579	5.78947	6.05263	6.05263	5.78947	6.05263	6.05263	6.05263	6.31579	6.31579	6.31579	6.84211	6.31579	6.05263	6.57895	6.57895	6.31579	5.26316	5.52632	6.31579	6.31579	6.57895	6.84211	6.57895	7.10526	6.57895	6.57895	7.36842	6.84211	7.36842	6.84211	4.21053	4.47368	7.63158	7.10526	7.36842	6.31579	3.42105	3.15789	3.68421	9.21053	2.89474
VHSV_N_MK829683	5.78947	5.78947	6.05263	5.78947	6.05263	6.05263	5.52632	6.31579	5.78947	6.05263	6.05263	5.78947	6.05263	6.05263	6.05263	6.31579	6.31579	6.31579	6.84211	6.31579	6.05263	6.57895	6.57895	6.31579	5.52632	5.78947	6.57895	6.57895	6.84211	6.84211	6.84211	7.10526	6.84211	6.84211	7.36842	7.10526	7.36842	6.84211	4.47368	4.73684	7.63158	7.10526	7.63158	6.57895	3.42105	3.15789	3.94737	9.21053	3.15789
VHSV_N_MK829680	5.78947	5.78947	6.05263	5.78947	6.05263	6.05263	5.52632	6.31579	5.78947	6.05263	6.05263	5.78947	6.05263	6.05263	6.05263	6.31579	6.31579	6.31579	6.84211	6.31579	6.05263	6.57895	6.57895	6.31579	5	5.26316	6.84211	6.84211	6.57895	6.84211	7.10526	7.10526	7.10526	7.10526	7.36842	7.36842	7.36842	6.84211	4.21053	4.47368	7.36842	7.10526	7.63158	6.57895	3.42105	2.63158	3.15789	9.21053	2.89474
VHSV_N_MT162448	5.78947	5.78947	6.05263	5.78947	6.05263	6.05263	5.52632	6.31579	5.78947	6.05263	6.05263	5.78947	6.05263	6.05263	6.05263	6.31579	6.31579	6.31579	6.84211	6.31579	6.05263	6.57895	6.57895	6.31579	5.26316	5.52632	6.31579	6.31579	6.57895	6.84211	6.57895	7.10526	6.57895	6.57895	7.36842	6.84211	7.36842	6.84211	4.73684	5	7.63158	7.10526	7.63158	6.57895	3.94737	3.68421	4.21053	9.21053	2.89474
VHSV_N_MK829685	6.57895	6.57895	6.57895	6.57895	6.84211	6.31579	6.31579	7.10526	6.57895	6.84211	6.84211	6.57895	6.84211	6.84211	6.84211	7.10526	7.10526	7.10526	7.63158	7.10526	6.84211	7.10526	7.36842	7.10526	5.52632	5.78947	6.57895	6.31579	6.05263	7.63158	6.84211	7.89474	6.57895	6.84211	7.89474	6.84211	8.15789	7.63158	4.47368	4.73684	8.15789	7.89474	7.63158	6.31579	3.68421	3.42105	3.94737	10	2.63158
VHSV_N_MK829684	6.57895	6.57895	6.57895	6.57895	6.84211	6.31579	6.31579	7.10526	6.57895	6.84211	6.84211	6.57895	6.84211	6.84211	6.84211	7.10526	7.10526	7.10526	7.63158	7.10526	6.84211	7.10526	7.36842	7.10526	5.78947	6.05263	6.84211	6.57895	6.31579	7.63158	7.10526	7.89474	6.84211	7.10526	7.89474	7.10526	8.15789	7.63158	4.73684	5	8.15789	7.89474	7.89474	6.57895	3.68421	3.42105	4.21053	10	2.89474
VHSV_N_MT162447	6.57895	6.57895	6.57895	6.57895	6.84211	6.31579	6.31579	7.10526	6.57895	6.84211	6.84211	6.57895	6.84211	6.84211	6.84211	7.10526	7.10526	7.10526	7.63158	7.10526	6.84211	7.10526	7.36842	7.10526	5.78947	6.05263	6.84211	6.57895	6.31579	7.63158	7.10526	7.89474	6.84211	7.10526	7.89474	7.10526	8.15789	7.63158	4.73684	5	8.15789	7.89474	7.89474	6.57895	3.68421	3.15789	4.21053	10	2.89474
VHSV_N_MG753787	6.05263	6.05263	6.31579	6.05263	6.31579	6.31579	5.78947	6.57895	6.05263	6.31579	6.31579	6.05263	6.31579	6.31579	6.31579	6.57895	6.57895	6.57895	7.10526	6.57895	6.31579	6.84211	6.84211	6.57895	5.78947	6.05263	7.36842	7.36842	7.10526	7.10526	7.63158	7.36842	7.63158	7.63158	7.63158	7.89474	7.63158	7.10526	4.73684	5	7.89474	7.36842	8.15789	7.10526	3.68421	3.42105	4.21053	9.47368	3.42105
VHSV_N_MK829679	6.05263	6.05263	6.05263	6.05263	6.31579	6.05263	5.78947	6.57895	6.05263	6.31579	6.31579	6.05263	6.31579	6.31579	6.31579	6.57895	6.57895	6.57895	7.10526	6.57895	6.31579	6.57895	6.84211	6.57895	5	5.26316	6.57895	6.31579	6.05263	7.10526	6.84211	7.36842	6.57895	6.84211	7.36842	6.84211	7.63158	7.10526	3.94737	4.21053	7.63158	7.36842	7.36842	6.05263	3.15789	2.89474	3.42105	9.47368	2.10526
VHSV_N_MG753790	5.78947	5.78947	6.05263	5.78947	6.05263	6.05263	5.52632	6.31579	5.78947	6.05263	6.05263	5.78947	6.05263	6.05263	6.05263	6.31579	6.31579	6.31579	6.84211	6.31579	6.05263	6.57895	6.57895	6.31579	5.52632	5.78947	7.10526	7.10526	6.84211	6.84211	7.36842	7.10526	7.36842	7.36842	7.36842	7.63158	7.36842	6.84211	4.47368	4.73684	7.63158	7.10526	7.89474	6.84211	3.42105	3.15789	3.94737	9.21053	3.15789
VHSV_N_MG753789	8.15789	8.15789	8.42105	8.15789	8.42105	8.42105	7.89474	8.68421	8.15789	8.42105	8.42105	8.15789	8.42105	8.42105	8.42105	8.68421	8.68421	8.68421	9.21053	8.68421	8.42105	8.94737	8.94737	8.68421	7.89474	8.15789	9.47368	9.47368	9.21053	9.21053	9.73684	9.47368	9.73684	9.73684	9.73684	10	9.73684	9.21053	6.57895	6.84211	9.73684	9.47368	10	8.94737	5.52632	5.26316	6.05263	11.0526	5.26316
IHNV_N_L40883	57.8947	57.8947	58.1579	57.8947	58.1579	58.1579	58.1579	58.1579	58.1579	57.8947	58.1579	57.8947	58.1579	57.6316	57.8947	58.1579	58.1579	57.6316	57.3684	57.6316	57.8947	57.6316	57.6316	57.6316	57.1053	57.1053	57.1053	57.1053	57.6316	57.3684	57.3684	57.3684	56.8421	57.3684	57.3684	56.8421	57.3684	57.3684	57.8947	57.8947	57.6316	57.3684	56.8421	56.5789	57.6316	57.3684	57.3684	59.4737	57.8947
IHNV_N_AY442511	57.8947	57.8947	58.1579	57.8947	58.1579	58.1579	58.1579	58.1579	58.1579	57.8947	58.1579	57.8947	58.1579	57.6316	57.8947	58.1579	58.1579	57.6316	57.3684	57.6316	57.8947	57.6316	57.6316	57.6316	57.1053	57.1053	57.1053	57.1053	57.6316	57.3684	57.3684	57.3684	56.8421	57.3684	57.3684	56.8421	57.3684	57.3684	57.8947	57.8947	57.6316	57.3684	56.8421	56.5789	57.6316	57.3684	57.3684	59.4737	57.8947
IHNV_N_FJ265710	57.6316	57.6316	57.8947	57.6316	57.8947	57.8947	57.8947	57.8947	57.8947	57.6316	57.8947	57.6316	57.8947	57.3684	57.6316	57.8947	57.8947	57.3684	57.1053	57.3684	57.6316	57.3684	57.3684	57.3684	56.8421	56.8421	56.8421	56.8421	57.3684	57.1053	57.1053	57.1053	56.5789	57.1053	57.1053	56.5789	57.1053	57.1053	57.6316	57.6316	57.3684	57.1053	56.5789	56.3158	57.3684	57.1053	57.1053	59.2105	57.6316
IHNV_N_AY442514	57.6316	57.6316	57.8947	57.6316	57.8947	57.8947	57.8947	57.8947	57.8947	57.6316	57.8947	57.6316	57.8947	57.8947	57.6316	57.8947	57.8947	57.3684	57.1053	57.3684	57.6316	57.3684	57.3684	57.3684	56.8421	56.8421	57.1053	57.1053	57.6316	57.1053	57.3684	57.1053	56.8421	57.3684	57.1053	56.8421	57.1053	57.1053	57.6316	57.6316	57.3684	57.6316	56.5789	56.3158	57.3684	57.1053	57.1053	59.2105	57.6316
IHNV_N_AY442512	57.6316	57.6316	57.8947	57.6316	57.8947	57.8947	57.8947	57.8947	57.8947	57.6316	57.8947	57.6316	57.8947	57.8947	57.6316	57.8947	57.8947	57.3684	57.1053	57.3684	57.6316	57.3684	57.3684	57.3684	56.8421	56.8421	57.1053	57.1053	57.6316	57.1053	57.3684	57.1053	56.8421	57.3684	57.1053	56.8421	57.1053	57.1053	57.6316	57.6316	57.3684	57.6316	56.5789	56.3158	57.3684	57.1053	57.1053	59.2105	57.6316
IHNV_N_AY442507	57.6316	57.6316	57.8947	57.6316	57.8947	57.8947	57.8947	57.8947	57.8947	57.6316	57.8947	57.6316	57.8947	57.8947	57.6316	57.8947	57.8947	57.3684	57.1053	57.3684	57.6316	57.3684	57.3684	57.3684	56.8421	56.8421	57.1053	57.1053	57.6316	57.1053	57.3684	57.1053	56.8421	57.3684	57.1053	56.8421	57.1053	57.1053	57.6316	57.6316	57.3684	57.6316	56.5789	56.3158	57.3684	57.1053	57.1053	59.2105	57.6316
IHNV_N_Q08449	58.1579	58.1579	58.4211	58.1579	58.4211	58.4211	58.4211	58.4211	58.4211	58.1579	58.4211	58.1579	58.4211	57.8947	58.1579	58.4211	58.4211	57.8947	57.6316	57.8947	58.1579	57.8947	57.8947	57.8947	57.3684	57.3684	57.3684	57.3684	57.8947	57.6316	57.6316	57.6316	57.1053	57.6316	57.6316	57.1053	57.6316	57.6316	58.1579	58.1579	57.8947	57.6316	57.1053	56.8421	57.8947	57.6316	57.6316	59.7368	58.1579
IHNV_N_MN083253	58.1579	58.1579	58.4211	58.1579	58.4211	58.4211	58.4211	58.4211	58.4211	58.1579	58.4211	58.1579	58.4211	57.8947	58.1579	58.4211	58.4211	57.8947	57.6316	57.8947	58.1579	57.8947	57.8947	57.8947	57.3684	57.3684	57.3684	57.3684	57.8947	57.6316	57.6316	57.6316	57.1053	57.6316	57.6316	57.1053	57.6316	57.6316	58.1579	58.1579	57.8947	57.6316	57.1053	56.8421	57.8947	57.6316	57.6316	59.7368	58.1579
IHNV_N_MK829701	57.6316	57.6316	57.8947	57.6316	57.8947	57.8947	57.8947	57.8947	57.8947	57.6316	57.8947	57.6316	57.8947	57.6316	57.6316	57.8947	57.8947	57.3684	57.1053	57.3684	57.6316	57.3684	57.3684	57.3684	56.8421	56.8421	56.8421	56.8421	57.3684	57.1053	57.1053	57.1053	56.5789	57.1053	57.1053	56.5789	57.1053	57.1053	57.6316	57.6316	57.3684	57.3684	56.8421	56.5789	57.3684	57.1053	57.1053	59.2105	57.6316
IHNV_N_MK829696	57.6316	57.6316	57.8947	57.6316	57.8947	57.8947	57.8947	57.8947	57.8947	57.6316	57.8947	57.6316	57.8947	57.6316	57.6316	57.8947	57.8947	57.3684	57.1053	57.3684	57.6316	57.3684	57.3684	57.3684	56.8421	56.8421	56.8421	56.8421	57.3684	57.1053	57.1053	57.1053	56.5789	57.1053	57.1053	56.5789	57.1053	57.1053	57.6316	57.6316	57.3684	57.3684	56.5789	56.3158	57.3684	57.1053	57.1053	59.2105	57.6316
IHNV_N_MK829700	58.1579	58.1579	58.4211	58.1579	58.4211	58.4211	58.4211	58.4211	58.4211	58.1579	58.4211	58.1579	58.4211	58.1579	58.1579	58.4211	58.4211	57.8947	57.6316	57.8947	58.1579	57.8947	57.8947	57.8947	57.3684	57.3684	57.3684	57.3684	57.8947	57.6316	57.6316	57.6316	57.1053	57.6316	57.6316	57.1053	57.6316	57.6316	57.8947	57.8947	57.8947	57.8947	57.1053	56.8421	57.8947	57.6316	57.6316	59.7368	58.1579
IHNV_N_MK829690	58.1579	58.1579	58.4211	58.1579	58.4211	58.4211	58.4211	58.4211	58.4211	58.1579	58.4211	58.1579	58.4211	58.1579	58.1579	58.4211	58.4211	57.8947	57.6316	57.8947	58.1579	57.8947	57.8947	57.8947	57.3684	57.3684	57.3684	57.3684	57.8947	57.6316	57.6316	57.6316	57.1053	57.6316	57.6316	57.1053	57.6316	57.6316	58.1579	58.1579	57.8947	57.8947	57.1053	56.8421	57.8947	57.6316	57.6316	59.7368	58.1579
IHNV_N_FJ265714	57.6316	57.6316	57.8947	57.6316	57.8947	57.8947	57.8947	57.8947	57.8947	57.6316	57.8947	57.6316	57.8947	57.6316	57.6316	57.8947	57.8947	57.3684	57.1053	57.3684	57.6316	57.3684	57.3684	57.3684	56.8421	56.8421	56.8421	56.8421	57.3684	57.1053	57.1053	57.1053	56.5789	57.1053	57.1053	56.5789	57.1053	57.1053	57.6316	57.6316	57.3684	57.3684	56.5789	56.3158	57.3684	57.1053	57.1053	59.2105	57.6316
IHNV_N_MN083250	58.1579	58.1579	58.4211	58.1579	58.4211	58.4211	58.4211	58.4211	58.4211	58.1579	58.4211	58.1579	58.4211	57.8947	58.1579	58.4211	58.4211	57.8947	57.6316	57.8947	58.1579	57.8947	57.8947	57.8947	57.3684	57.3684	57.3684	57.3684	57.8947	57.6316	57.6316	57.6316	57.1053	57.6316	57.6316	57.1053	57.6316	57.6316	58.1579	58.1579	57.8947	57.6316	57.1053	56.8421	57.8947	57.8947	57.8947	59.7368	58.1579
IHNV_N_MK829692	58.1579	58.1579	58.4211	58.1579	58.4211	58.4211	58.4211	58.4211	58.4211	58.1579	58.4211	58.1579	58.4211	58.1579	58.1579	58.4211	58.4211	57.8947	57.6316	57.8947	58.1579	57.8947	57.8947	57.8947	57.3684	57.3684	57.3684	57.3684	57.8947	57.6316	57.6316	57.6316	57.1053	57.6316	57.6316	57.1053	57.6316	57.6316	58.1579	58.1579	57.8947	57.8947	57.1053	56.8421	57.8947	57.6316	57.6316	59.7368	58.1579
IHNV_N_MN083249	58.1579	58.1579	58.4211	58.1579	58.4211	58.4211	58.4211	58.4211	58.4211	58.1579	58.4211	58.1579	58.4211	58.1579	58.1579	58.4211	58.4211	57.8947	57.6316	57.8947	58.1579	57.8947	57.8947	57.8947	57.3684	57.3684	57.3684	57.3684	57.8947	57.6316	57.6316	57.6316	57.1053	57.6316	57.6316	57.1053	57.6316	57.6316	58.1579	58.1579	57.8947	57.8947	57.1053	56.8421	57.8947	57.6316	57.6316	59.7368	58.1579
IHNV_N_GQ413939	57.8947	57.8947	58.1579	57.8947	58.1579	58.1579	58.1579	58.1579	58.1579	57.8947	58.1579	57.8947	58.1579	58.1579	57.8947	58.1579	58.1579	57.6316	57.3684	57.6316	57.8947	57.6316	57.6316	57.6316	57.1053	57.1053	57.3684	57.3684	57.8947	57.3684	57.6316	57.3684	57.1053	57.6316	57.3684	57.1053	57.3684	57.3684	57.8947	57.8947	57.6316	57.8947	57.3684	57.1053	57.6316	57.3684	57.3684	59.4737	57.8947
IHNV_N_FJ265712	58.1579	58.1579	58.4211	58.1579	58.4211	58.4211	58.4211	58.4211	58.4211	58.1579	58.4211	58.1579	58.4211	58.1579	58.1579	58.4211	58.4211	57.8947	57.6316	57.8947	58.1579	57.8947	57.8947	57.8947	57.3684	57.3684	57.3684	57.3684	57.8947	57.6316	57.6316	57.6316	57.1053	57.6316	57.6316	57.1053	57.6316	57.6316	58.1579	58.1579	57.8947	57.8947	57.1053	56.8421	57.8947	57.6316	57.6316	59.7368	58.1579
IHNV_N_MN914166	58.1579	58.1579	58.4211	58.1579	58.4211	58.4211	58.4211	58.4211	58.4211	58.1579	58.4211	58.1579	58.4211	58.1579	58.1579	58.4211	58.4211	57.8947	57.6316	57.8947	58.1579	57.8947	57.8947	57.8947	57.3684	57.3684	57.3684	57.3684	57.8947	57.6316	57.6316	57.6316	57.1053	57.6316	57.6316	57.1053	57.6316	57.6316	58.1579	58.1579	57.8947	57.8947	57.1053	56.8421	57.8947	57.6316	57.6316	59.7368	58.1579
IHNV_N_MN083252	58.4211	58.4211	58.6842	58.4211	58.6842	58.6842	58.6842	58.6842	58.6842	58.4211	58.6842	58.4211	58.6842	58.6842	58.4211	58.6842	58.6842	58.1579	57.8947	58.1579	58.4211	58.1579	58.1579	58.1579	57.6316	57.6316	57.8947	57.8947	58.4211	57.8947	58.1579	57.8947	57.6316	58.1579	57.8947	57.6316	57.8947	57.8947	58.4211	58.4211	58.1579	58.4211	57.3684	57.1053	58.1579	57.8947	57.8947	60	58.4211
IHNV_N_MG196318	58.4211	58.4211	58.4211	58.4211	58.6842	58.1579	58.6842	58.6842	58.6842	58.4211	58.6842	58.4211	58.6842	58.6842	58.4211	58.6842	58.6842	58.1579	57.8947	58.1579	58.4211	58.1579	58.1579	58.1579	57.6316	57.6316	57.8947	57.8947	58.4211	57.8947	58.1579	57.8947	57.6316	58.1579	57.8947	57.6316	57.8947	57.8947	58.4211	58.4211	58.1579	58.4211	57.3684	57.1053	58.1579	57.8947	57.8947	60	58.4211
IHNV_N_MN856664	58.1579	58.1579	58.1579	58.1579	58.4211	57.8947	58.4211	58.4211	58.4211	58.1579	58.4211	58.1579	58.4211	58.4211	58.1579	58.4211	58.4211	57.8947	57.6316	57.8947	58.1579	57.8947	57.8947	57.8947	57.3684	57.3684	57.6316	57.6316	58.1579	57.6316	57.8947	57.6316	57.3684	57.8947	57.6316	57.3684	57.6316	57.6316	58.1579	58.1579	57.8947	58.1579	57.1053	56.8421	57.8947	57.6316	57.6316	59.7368	58.1579
IHNV_N_MG753785	58.1579	58.1579	58.1579	58.1579	58.4211	57.8947	58.4211	58.4211	58.4211	58.1579	58.4211	58.1579	58.4211	58.4211	58.1579	58.4211	58.4211	57.8947	57.6316	57.8947	58.1579	57.8947	57.8947	57.8947	57.3684	57.3684	57.6316	57.6316	58.1579	57.6316	57.8947	57.6316	57.3684	57.8947	57.6316	57.3684	57.6316	57.6316	58.1579	58.1579	57.8947	58.1579	57.1053	56.8421	57.8947	57.6316	57.6316	59.7368	58.1579
IHNV_N_MN083251	58.1579	58.1579	58.4211	58.1579	58.4211	58.4211	58.4211	58.4211	58.4211	58.1579	58.4211	58.1579	58.4211	58.1579	58.1579	58.4211	58.4211	57.8947	57.6316	57.8947	58.1579	57.8947	57.8947	57.8947	57.3684	57.3684	57.3684	57.3684	57.8947	57.6316	57.6316	57.6316	57.1053	57.6316	57.6316	57.1053	57.6316	57.6316	58.1579	58.1579	57.8947	57.8947	57.3684	57.1053	57.8947	57.6316	57.6316	59.7368	58.1579
IHNV_N_MK829704	57.8947	57.8947	58.1579	57.8947	58.1579	58.1579	58.1579	58.1579	58.1579	57.8947	58.1579	57.8947	58.1579	58.1579	57.8947	58.1579	58.1579	57.6316	57.3684	57.6316	57.8947	57.6316	57.6316	57.6316	57.1053	57.1053	57.3684	57.3684	57.8947	57.3684	57.6316	57.3684	57.1053	57.6316	57.3684	57.1053	57.3684	57.3684	57.8947	57.8947	57.6316	57.8947	56.8421	56.5789	57.6316	57.3684	57.3684	59.4737	57.8947
IHNV_N_MK829693	57.6316	57.6316	57.8947	57.6316	57.8947	57.8947	57.8947	57.8947	57.8947	57.6316	57.8947	57.6316	57.8947	57.6316	57.6316	57.8947	57.8947	57.3684	57.1053	57.3684	57.6316	57.3684	57.3684	57.3684	56.8421	56.8421	56.8421	56.8421	57.3684	57.1053	57.1053	57.1053	56.5789	57.1053	57.1053	56.5789	57.1053	57.1053	57.6316	57.6316	57.3684	57.3684	56.5789	56.3158	57.3684	57.1053	57.1053	59.2105	57.6316
IHNV_N_MK829698	57.8947	57.8947	58.1579	57.8947	58.1579	58.1579	58.1579	58.1579	58.1579	57.8947	58.1579	57.8947	58.1579	57.8947	57.8947	58.1579	58.1579	57.6316	57.3684	57.6316	57.8947	57.6316	57.6316	57.6316	57.1053	57.1053	57.1053	57.1053	57.6316	57.3684	57.3684	57.3684	56.8421	57.3684	57.3684	56.8421	57.3684	57.3684	57.8947	57.8947	57.6316	57.6316	56.8421	56.5789	57.6316	57.3684	57.3684	59.4737	57.8947
IHNV_N_AB231658	57.6316	57.6316	57.8947	57.6316	57.8947	57.8947	57.8947	57.8947	57.8947	57.6316	57.8947	57.6316	57.8947	57.3684	57.6316	57.8947	57.8947	57.3684	57.1053	57.3684	57.6316	57.3684	57.3684	57.3684	56.8421	56.8421	56.8421	56.8421	57.3684	57.1053	57.1053	57.1053	56.5789	57.1053	57.1053	56.5789	57.1053	57.1053	57.6316	57.6316	57.3684	57.1053	56.5789	56.3158	57.3684	57.1053	57.1053	59.2105	57.6316
IHNV_N_AY442513	58.4211	58.4211	58.6842	58.4211	58.6842	58.6842	58.6842	58.6842	58.6842	58.4211	58.6842	58.4211	58.6842	58.1579	58.4211	58.6842	58.6842	58.1579	57.8947	58.1579	58.4211	58.1579	58.1579	58.1579	57.6316	57.6316	57.6316	57.6316	58.1579	57.8947	57.8947	57.8947	57.3684	57.8947	57.8947	57.3684	57.8947	57.8947	58.4211	58.4211	58.1579	57.8947	57.3684	57.1053	58.1579	57.8947	57.8947	60	58.4211
IHNV_N_AY442515	58.6842	58.6842	58.9474	58.6842	58.9474	58.9474	58.9474	58.9474	58.9474	58.6842	58.9474	58.6842	58.9474	58.4211	58.6842	58.9474	58.9474	58.4211	58.1579	58.4211	58.6842	58.4211	58.4211	58.4211	57.8947	57.8947	57.8947	57.8947	58.4211	58.1579	58.1579	58.1579	57.6316	58.1579	58.1579	57.6316	58.1579	58.1579	58.6842	58.6842	58.4211	58.1579	57.6316	57.3684	58.4211	58.1579	58.1579	60	58.6842
IHNV_N_FJ265715	58.1579	58.1579	58.4211	58.1579	58.4211	58.4211	58.4211	58.4211	58.4211	58.1579	58.4211	58.1579	58.4211	57.8947	58.1579	58.4211	58.4211	57.8947	57.6316	57.8947	58.1579	57.8947	57.8947	57.8947	57.3684	57.3684	57.3684	57.3684	57.8947	57.6316	57.6316	57.6316	57.1053	57.6316	57.6316	57.1053	57.6316	57.6316	58.1579	58.1579	57.8947	57.6316	57.1053	56.8421	57.8947	57.6316	57.6316	59.7368	58.1579
IHNV_N_AY442508	58.9474	58.9474	59.2105	58.9474	59.2105	59.2105	59.2105	59.2105	59.2105	58.9474	59.2105	58.9474	59.2105	58.6842	58.9474	59.2105	59.2105	58.6842	58.4211	58.6842	58.9474	58.6842	58.6842	58.6842	58.1579	58.1579	58.1579	58.1579	58.6842	58.4211	58.4211	58.4211	57.8947	58.4211	58.4211	57.8947	58.4211	58.4211	58.9474	58.9474	58.6842	58.4211	57.8947	57.6316	58.6842	58.4211	58.4211	60.2632	58.9474
IHNV_N_U50402	58.4211	58.4211	58.6842	58.4211	58.6842	58.6842	58.6842	58.6842	58.6842	58.4211	58.6842	58.4211	58.6842	58.1579	58.4211	58.6842	58.6842	58.1579	57.8947	58.1579	58.4211	58.1579	58.1579	58.1579	57.6316	57.6316	57.6316	57.6316	58.1579	57.8947	57.8947	57.8947	57.3684	57.8947	57.8947	57.3684	57.8947	57.8947	58.4211	58.4211	58.1579	57.8947	57.3684	57.1053	58.1579	57.8947	57.8947	60	58.4211
IHNV_N_AY438975	58.1579	58.1579	58.4211	58.1579	58.4211	58.4211	58.4211	58.4211	58.4211	58.1579	58.4211	58.1579	58.4211	57.8947	58.1579	58.4211	58.4211	57.8947	57.6316	57.8947	58.1579	57.8947	57.8947	57.8947	57.3684	57.3684	57.3684	57.3684	57.8947	57.6316	57.6316	57.6316	57.1053	57.6316	57.6316	57.1053	57.6316	57.6316	58.1579	58.1579	57.8947	57.6316	57.1053	56.8421	57.8947	57.6316	57.6316	59.7368	58.1579
IHNV_N_AY442510	58.1579	58.1579	58.4211	58.1579	58.4211	58.4211	58.4211	58.4211	58.4211	58.1579	58.4211	58.1579	58.4211	58.1579	58.1579	58.4211	58.4211	57.8947	57.6316	57.8947	58.1579	57.8947	57.8947	57.8947	57.3684	57.3684	57.3684	57.3684	57.8947	57.6316	57.6316	57.6316	57.1053	57.6316	57.6316	57.1053	57.6316	57.6316	58.1579	58.1579	57.8947	57.8947	57.1053	56.8421	57.8947	57.6316	57.6316	59.7368	58.1579
IHNV_N_AY442509	58.4211	58.4211	58.6842	58.4211	58.6842	58.6842	58.6842	58.6842	58.6842	58.4211	58.6842	58.4211	58.6842	58.4211	58.4211	58.6842	58.6842	58.1579	57.8947	58.1579	58.4211	58.1579	58.1579	58.1579	57.6316	57.6316	57.3684	57.3684	57.8947	57.8947	57.6316	57.8947	57.1053	57.6316	57.8947	57.1053	57.8947	57.8947	58.4211	58.4211	58.1579	58.1579	57.3684	57.1053	58.1579	57.8947	57.8947	60	58.4211
IHNV_N_P19691	58.1579	58.1579	58.4211	58.1579	58.4211	58.4211	58.4211	58.4211	58.4211	58.1579	58.4211	58.1579	58.4211	57.8947	58.1579	58.4211	58.4211	57.8947	57.6316	57.8947	58.1579	57.8947	57.8947	57.8947	57.3684	57.3684	57.8947	57.8947	58.4211	57.6316	58.1579	57.6316	57.6316	58.1579	57.6316	57.6316	57.6316	57.6316	58.1579	58.1579	58.1579	57.6316	57.1053	57.1053	57.8947	57.6316	57.6316	59.7368	58.1579
IHNV_N_KC955139	58.4211	58.4211	58.6842	58.4211	58.6842	58.6842	58.6842	58.6842	58.6842	58.4211	58.6842	58.4211	58.6842	58.1579	58.4211	58.6842	58.6842	58.1579	57.8947	58.1579	58.4211	58.1579	58.1579	58.1579	57.3684	57.3684	57.6316	57.6316	58.1579	57.8947	57.8947	57.8947	57.3684	57.8947	57.8947	57.3684	57.8947	57.8947	58.4211	58.4211	58.1579	57.8947	57.3684	57.1053	58.1579	57.8947	57.8947	60	58.4211
IHNV_N_MF509592	58.4211	58.4211	58.6842	58.4211	58.6842	58.6842	58.6842	58.6842	58.6842	58.4211	58.6842	58.4211	58.6842	58.1579	58.4211	58.6842	58.6842	58.1579	57.8947	58.1579	58.4211	58.1579	58.1579	58.1579	57.3684	57.3684	57.6316	57.6316	58.1579	57.8947	57.8947	57.8947	57.3684	57.8947	57.8947	57.3684	57.8947	57.8947	58.4211	58.4211	58.1579	57.8947	57.3684	57.1053	58.1579	57.8947	57.8947	60	58.4211
IHNV_N_KT595237	58.1579	58.1579	58.4211	58.1579	58.4211	58.4211	57.8947	58.4211	57.8947	58.1579	58.4211	58.1579	58.4211	57.8947	58.1579	58.4211	58.4211	57.8947	57.6316	57.8947	58.1579	57.8947	57.8947	57.8947	57.3684	57.3684	57.3684	57.3684	57.3684	57.6316	57.6316	57.6316	57.1053	57.6316	57.6316	57.1053	57.6316	57.6316	57.6316	57.6316	57.8947	57.6316	57.3684	57.3684	57.3684	57.1053	57.1053	59.7368	57.6316
IHNV_N_HM099906	58.4211	58.4211	58.6842	58.4211	58.6842	58.6842	58.1579	58.6842	58.1579	58.4211	58.6842	58.4211	58.6842	58.1579	58.4211	58.6842	58.6842	58.1579	57.8947	58.1579	58.4211	58.1579	58.1579	58.1579	57.6316	57.6316	57.6316	57.6316	57.6316	57.8947	57.8947	57.8947	57.3684	57.8947	57.8947	57.3684	57.8947	57.8947	57.8947	57.8947	58.1579	57.8947	57.6316	57.6316	57.6316	57.3684	57.3684	60	57.8947
IHNV_N_MN225937	57.6316	57.6316	57.8947	57.6316	57.8947	57.8947	57.3684	57.8947	57.3684	57.6316	57.8947	57.6316	57.8947	57.3684	57.6316	57.8947	57.8947	57.8947	57.6316	57.8947	57.6316	57.8947	57.8947	57.8947	57.6316	57.6316	57.1053	57.1053	57.1053	57.6316	57.3684	57.6316	56.8421	57.3684	57.6316	56.8421	57.6316	57.6316	57.1053	57.1053	57.8947	57.6316	57.6316	57.6316	57.1053	57.1053	57.6316	59.7368	57.3684
IHNV_N_MH629974	57.8947	57.8947	58.1579	57.8947	58.1579	58.1579	57.6316	58.1579	57.6316	57.8947	58.1579	57.8947	58.1579	57.6316	57.8947	58.1579	58.1579	58.1579	57.8947	58.1579	57.8947	58.1579	58.1579	58.1579	57.6316	57.6316	57.1053	57.1053	57.1053	57.8947	57.3684	57.8947	56.8421	57.3684	57.8947	56.8421	57.8947	57.8947	57.3684	57.3684	58.1579	57.8947	57.6316	57.6316	57.1053	56.8421	57.3684	60	57.3684
IHNV_N_KJ441078	57.8947	57.8947	58.1579	57.8947	58.1579	58.1579	57.6316	58.1579	57.6316	57.8947	58.1579	57.8947	58.1579	57.6316	57.8947	58.1579	58.1579	58.1579	57.8947	58.1579	57.8947	58.1579	58.1579	58.1579	57.6316	57.6316	57.1053	57.1053	57.1053	57.8947	57.3684	57.8947	56.8421	57.3684	57.8947	56.8421	57.8947	57.8947	57.3684	57.3684	58.1579	57.8947	57.6316	57.6316	57.1053	56.8421	57.3684	60	57.3684
IHNV_N_JX649101	57.8947	57.8947	58.1579	57.8947	58.1579	58.1579	57.6316	58.1579	57.6316	57.8947	58.1579	57.8947	58.1579	57.6316	57.8947	58.1579	58.1579	58.1579	57.8947	58.1579	57.8947	58.1579	58.1579	58.1579	57.6316	57.6316	57.1053	57.1053	57.1053	57.8947	57.3684	57.8947	56.8421	57.3684	57.8947	56.8421	57.8947	57.8947	57.3684	57.3684	58.1579	57.8947	57.6316	57.6316	57.1053	56.8421	57.3684	60	57.3684
IHNV_N_KR269772	57.8947	57.8947	58.1579	57.8947	58.1579	58.1579	57.6316	58.1579	57.6316	57.6316	58.1579	57.8947	58.1579	57.6316	57.8947	58.1579	58.1579	58.1579	57.8947	58.1579	57.8947	58.1579	58.1579	58.1579	57.6316	57.6316	57.1053	57.1053	57.1053	57.8947	57.3684	57.8947	56.8421	57.3684	57.8947	56.8421	57.8947	57.8947	57.3684	57.3684	58.1579	57.8947	57.6316	57.6316	57.1053	56.8421	57.3684	60	57.3684
IHNV_N_MH374162	57.8947	57.8947	58.1579	57.8947	58.1579	58.1579	57.6316	58.1579	57.6316	57.8947	58.1579	57.8947	58.1579	57.6316	57.8947	58.1579	58.1579	58.1579	57.8947	58.1579	57.8947	58.1579	58.1579	58.1579	57.6316	57.6316	57.1053	57.1053	57.1053	57.8947	57.3684	57.8947	56.8421	57.3684	57.8947	56.8421	57.8947	57.8947	57.3684	57.3684	58.1579	57.8947	57.6316	57.6316	57.1053	56.8421	57.3684	60	57.3684
IHNV_N_AY673683	58.9474	58.9474	59.2105	58.9474	59.2105	59.2105	59.2105	59.2105	59.2105	58.9474	59.2105	58.9474	59.2105	58.6842	58.9474	59.2105	59.2105	58.6842	58.4211	58.6842	58.9474	58.6842	58.6842	58.6842	58.4211	58.4211	58.4211	58.4211	58.9474	58.4211	58.6842	58.4211	58.1579	58.6842	58.4211	58.1579	58.4211	58.4211	59.2105	59.2105	58.6842	58.4211	58.4211	58.1579	58.9474	58.6842	58.6842	60.5263	59.2105
HIRRV_N_FJ376982	60.2632	60.2632	60.5263	60.2632	60.5263	60.5263	60.2632	60.2632	60.2632	60.2632	60.5263	60.2632	60.2632	60.2632	60	60.2632	60.2632	60.2632	60	60.2632	60	60.2632	60.2632	60.2632	60	60	59.7368	60	60	60	59.2105	60	60	59.7368	60	59.2105	60.2632	60.5263	60.2632	60.2632	60.5263	60.2632	60.2632	60.7895	60	60	60.2632	61.0526	60.2632
HIRRV_N_AF104985	60	60	60.2632	60	60.2632	60.2632	60	60	60	60	60.2632	60	60	60	59.7368	60	60	60	59.7368	60	59.7368	60	60	60	59.7368	59.7368	59.4737	59.7368	59.7368	59.7368	58.9474	59.7368	59.7368	59.4737	59.7368	58.9474	60	60.2632	60	60	60.2632	60	60	60.5263	59.7368	59.7368	60	60.7895	60
SHRV_N_AF147498	50.2632	50.2632	50.5263	50.5263	50.5263	50.7895	50.5263	50.5263	50.5263	50.7895	50.7895	50.5263	50.5263	50.5263	50.7895	50.5263	51.0526	50.7895	50.5263	50.7895	50.7895	50.7895	50.7895	50.7895	51.5789	51.5789	51.3158	51.5789	51.3158	50.5263	51.3158	50.5263	51.5789	51.3158	50.5263	51.3158	50.5263	50.5263	51.5789	51.5789	50.5263	51.0526	51.3158	51.3158	51.0526	51.3158	51.5789	52.6316	51.0526
[truncated: 102 more columns]
