# Supplementary material for: Revised Taxonomy of Rhabdoviruses Infecting Fish and Marine Mammals
Source: Animals (Basel). 2022 May 26;12(11):1363. doi: 10.3390/ani12111363 (PMC9179924; doi:10.3390/ani12111363)
Supplement: Supplementary file 1 [file animals-12-01363-s001.zip › animals-1719250-supplementary/Supplementary Data File S3.xls]

## Sheet: MatrixOutput
Percentage amino acid sequence divergence (p-distances) estimated from a CLUSTAL W alignment of novirhabdovirus G proteins.
VHSV G U28747	BBA19194.1 IHNV_G	59.7802
VHSV G DQ401187	BBA19194.1 IHNV_G	59.7802
VHSV G KC117216	BBA19194.1 IHNV_G	59.7802
VHSV G KC117226	BBA19194.1 IHNV_G	59.7802
VHSV G KC117215	BBA19194.1 IHNV_G	59.7802
VHSV G DQ401188	BBA19194.1 IHNV_G	60
VHSV G DQ401191	BBA19194.1 IHNV_G	60
VHSV G MW574348	BBA19194.1 IHNV_G	60
VHSV G KC117220	BBA19194.1 IHNV_G	60
VHSV G KC117233	BBA19194.1 IHNV_G	60.2198
VHSV G KC117240	BBA19194.1 IHNV_G	60
VHSV G KC117234	BBA19194.1 IHNV_G	59.7802
VHSV G KC117244	BBA19194.1 IHNV_G	59.7802
VHSV G KC117231	BBA19194.1 IHNV_G	60.2198
VHSV G KC117246	BBA19194.1 IHNV_G	60
VHSV G AB179621	BBA19194.1 IHNV_G	60
VHSV G MN038328	BBA19194.1 IHNV_G	60.2198
VHSV G MN038329	BBA19194.1 IHNV_G	61.3187
VHSV G KC117239	BBA19194.1 IHNV_G	60
VHSV G KM972679	BBA19194.1 IHNV_G	60.6593
VHSV G MN038334	BBA19194.1 IHNV_G	60.2198
VHSV G JF792424	BBA19194.1 IHNV_G	60.4396
VHSV G KM926343	BBA19194.1 IHNV_G	60.4396
VHSV G AY546582	BBA19194.1 IHNV_G	61.0989
VHSV G EU708766	BBA19194.1 IHNV_G	61.0989
VHSV G MK829397	BBA19194.1 IHNV_G	61.3187
VHSV G EU481506	BBA19194.1 IHNV_G	61.0989
VHSV G KF477302	BBA19194.1 IHNV_G	60.4396
VHSV G AY546632	BBA19194.1 IHNV_G	61.0989
VHSV G LN876920	BBA19194.1 IHNV_G	60
VHSV G JQ651388	BBA19194.1 IHNV_G	60.4396
VHSV G AY546629	BBA19194.1 IHNV_G	61.0989
VHSV G AY546630	BBA19194.1 IHNV_G	61.3187
VHSV G AY546620	BBA19194.1 IHNV_G	60.8791
VHSV G KP334106	BBA19194.1 IHNV_G	60.2198
VHSV G MT162435	BBA19194.1 IHNV_G	61.3187
VHSV G KC117230	BBA19194.1 IHNV_G	60
VHSV G MT162452	BBA19194.1 IHNV_G	60.8791
VHSV G MT162441	BBA19194.1 IHNV_G	61.0989
VHSV G KM972680	BBA19194.1 IHNV_G	60.6593
VHSV G AY546581	BBA19194.1 IHNV_G	61.3187
VHSV G KC117232	BBA19194.1 IHNV_G	60.2198
VHSV G MK829416	BBA19194.1 IHNV_G	60.6593
VHSV G LN877207	BBA19194.1 IHNV_G	60.6593
VHSV G AY546628	BBA19194.1 IHNV_G	60.8791
VHSV G AY546572	BBA19194.1 IHNV_G	61.0989
VHSV G AY546580	BBA19194.1 IHNV_G	60.8791
VHSV G KU878199	BBA19194.1 IHNV_G	60.4396
VHSV G MK829399	BBA19194.1 IHNV_G	61.0989
VHSV G KJ768664	BBA19194.1 IHNV_G	61.0989
VHSV G KM972678	BBA19194.1 IHNV_G	60.4396
VHSV G AY54657	BBA19194.1 IHNV_G	61.0989
VHSV G LN876865	BBA19194.1 IHNV_G	60
VHSV G AY546584	BBA19194.1 IHNV_G	61.0989
VHSV G AB839747	BBA19194.1 IHNV_G	61.3187
VHSV G MK829393	BBA19194.1 IHNV_G	61.0989
VHSV G LN877206	BBA19194.1 IHNV_G	60.8791
VHSV G DQ401190	BBA19194.1 IHNV_G	61.0989
VHSV G JQ755265	BBA19194.1 IHNV_G	61.0989
VHSV G AY546631	BBA19194.1 IHNV_G	61.0989
VHSV G MT162437	BBA19194.1 IHNV_G	60.6593
VHSV G AY546579	BBA19194.1 IHNV_G	61.0989
VHSV G LN876785	BBA19194.1 IHNV_G	61.0989
VHSV G AY546583	BBA19194.1 IHNV_G	61.0989
VHSV G MK829415	BBA19194.1 IHNV_G	61.3187
VHSV G AF143863	BBA19194.1 IHNV_G	61.0989
VHSV G AF345857	BBA19194.1 IHNV_G	60.8791
VHSV G AB839748	BBA19194.1 IHNV_G	60.8791
VHSV G MN038333	BBA19194.1 IHNV_G	60.6593
VHSV G AY546621	BBA19194.1 IHNV_G	61.0989
VHSV G MT162445	BBA19194.1 IHNV_G	61.0989
VHSV G MF176926	BBA19194.1 IHNV_G	60.6593
VHSV G AY546619	BBA19194.1 IHNV_G	60.6593
ACP43438.1 VHSV_G	BBA19194.1 IHNV_G	61.3187
AAF04478.1 VHSV_G	BBA19194.1 IHNV_G	61.0989
QGR68819.1 VHSV_G	BBA19194.1 IHNV_G	60.8791
AOG30598.1 VHSV_G	BBA19194.1 IHNV_G	60.8791
AGI55874.1 VHSV_G	BBA19194.1 IHNV_G	60.4396
AAT01193.1 VHSV_G	BBA19194.1 IHNV_G	60.6593
AOG30631.1 VHSV_G	BBA19194.1 IHNV_G	59.5604
AAT01191.1 VHSV_G	BBA19194.1 IHNV_G	60.6593
ACH89158.1 VHSV_G	BBA19194.1 IHNV_G	60.4396
P27662.1 VHSV_G	BBA19194.1 IHNV_G	60.6593
AAN85721.1 VHSV_G	BBA19194.1 IHNV_G	60
ACH89144.1 VHSV_G	BBA19194.1 IHNV_G	60.4396
ACH89161.1 VHSV_G	BBA19194.1 IHNV_G	60.2198
ACH89119.1 VHSV_G	BBA19194.1 IHNV_G	60.4396
ACH89183.1 VHSV_G	BBA19194.1 IHNV_G	60.6593
CAJ31043.1 VHSV_G	BBA19194.1 IHNV_G	60.6593
CTQ88035.1 VHSV_G	BBA19194.1 IHNV_G	60.6593
ACH89153.1 VHSV_G	BBA19194.1 IHNV_G	60.4396
CTQ87904.1 VHSV_G	BBA19194.1 IHNV_G	60.4396
ACH89112.1 VHSV_G	BBA19194.1 IHNV_G	60.2198
CAB59215.1 VHSV_G	BBA19194.1 IHNV_G	61.0989
CTQ88018.1 VHSV_G	BBA19194.1 IHNV_G	60
ACH89152.1 VHSV_G	BBA19194.1 IHNV_G	60.4396
CTQ87681.1 VHSV_G	BBA19194.1 IHNV_G	60.6593
ACH89182.1 VHSV_G	BBA19194.1 IHNV_G	60.4396
CTQ87841.1 VHSV_G	BBA19194.1 IHNV_G	60.6593
AOG30629.1 VHSV_G	BBA19194.1 IHNV_G	59.7802
CTQ87976.1 VHSV_G	BBA19194.1 IHNV_G	60.4396
CTQ87969.1 VHSV_G	BBA19194.1 IHNV_G	60.2198
CTQ87682.1 VHSV_G	BBA19194.1 IHNV_G	60.6593
CAJ31039.1 VHSV_G	BBA19194.1 IHNV_G	60.6593
CTQ88025.1 VHSV_G	BBA19194.1 IHNV_G	60
CTQ88023.1 VHSV_G	BBA19194.1 IHNV_G	60
CTQ87676.1 VHSV_G	BBA19194.1 IHNV_G	60.6593
AGI56031.1 VHSV_G	BBA19194.1 IHNV_G	59.7802
AFC78103.1 VHSV_G	BBA19194.1 IHNV_G	60
ACH89164.1 VHSV_G	BBA19194.1 IHNV_G	60.2198
CTQ88005.1 VHSV_G	BBA19194.1 IHNV_G	60
CTQ87948.1 VHSV_G	BBA19194.1 IHNV_G	60.4396
AAT01168.1 VHSV_G	BBA19194.1 IHNV_G	60.4396
QGR68795.1 VHSV_G	BBA19194.1 IHNV_G	60.8791
CTQ87986.1 VHSV_G	BBA19194.1 IHNV_G	60.4396
AFC78101.1 VHSV_G	BBA19194.1 IHNV_G	60
AFC78078.1 VHSV_G	BBA19194.1 IHNV_G	60
QQD86680.1 VHSV_G	BBA19194.1 IHNV_G	60.8791
AOG30614.1 VHSV_G	BBA19194.1 IHNV_G	60.8791
AFC78073.1 VHSV_G	BBA19194.1 IHNV_G	60
QKO28100.1 VHSV_G	BBA19194.1 IHNV_G	60.4396
AGI56026.1 VHSV_G	BBA19194.1 IHNV_G	59.7802
AFC78099.1 VHSV_G	BBA19194.1 IHNV_G	60
CTQ88068.1 VHSV_G	BBA19194.1 IHNV_G	60.6593
AFC78098.1 VHSV_G	BBA19194.1 IHNV_G	59.7802
CTQ87685.1 VHSV_G	BBA19194.1 IHNV_G	60.8791
CTQ87982.1 VHSV_G	BBA19194.1 IHNV_G	60.4396
CTQ87697.1 VHSV_G	BBA19194.1 IHNV_G	60.4396
AAL83805.1 VHSV_G	BBA19194.1 IHNV_G	60.4396
NP 049548.1 VHSV_G	BBA19194.1 IHNV_G	60.6593
CTQ87975.1 VHSV_G	BBA19194.1 IHNV_G	60.2198
AFC78141.1 VHSV_G	BBA19194.1 IHNV_G	59.5604
CAA52080.1 VHSV_G	BBA19194.1 IHNV_G	60.6593
AOG30700.1 VHSV_G	BBA19194.1 IHNV_G	60.4396
QQD86638.1 VHSV_G	BBA19194.1 IHNV_G	60.8791
AFC78117.1 VHSV_G	BBA19194.1 IHNV_G	60
CTQ87686.1 VHSV_G	BBA19194.1 IHNV_G	60.6593
AAT01182.1 VHSV_G	BBA19194.1 IHNV_G	60
CTQ87968.1 VHSV_G	BBA19194.1 IHNV_G	60.4396
QGJ79539.1 VHSV_G	BBA19194.1 IHNV_G	60.6593
AAT01181.1 VHSV_G	BBA19194.1 IHNV_G	60
CTQ87822.1 VHSV_G	BBA19194.1 IHNV_G	60.8791
QGA30697.1 VHSV_G	BBA19194.1 IHNV_G	60.2198
CTQ87751.1 VHSV_G	BBA19194.1 IHNV_G	59.7802
QKO28099.1 VHSV_G	BBA19194.1 IHNV_G	60.4396
AAT01167.1 VHSV_G	BBA19194.1 IHNV_G	60.2198
CTQ87823.1 VHSV_G	BBA19194.1 IHNV_G	60.6593
AOG30698.1 VHSV_G	BBA19194.1 IHNV_G	60.2198
QKO28102.1 VHSV_G	BBA19194.1 IHNV_G	60.2198
AOG30603.1 VHSV_G	BBA19194.1 IHNV_G	60.4396
CTQ87995.1 VHSV_G	BBA19194.1 IHNV_G	60.6593
AOG30705.1 VHSV_G	BBA19194.1 IHNV_G	60.4396
CTQ88008.1 VHSV_G	BBA19194.1 IHNV_G	60.4396
CTQ88041.1 VHSV_G	BBA19194.1 IHNV_G	60.4396
CTQ87763.1 VHSV_G	BBA19194.1 IHNV_G	60
ACH89109.1 VHSV_G	BBA19194.1 IHNV_G	60
CTQ87836.1 VHSV_G	BBA19194.1 IHNV_G	60
AAT01173.1 VHSV_G	BBA19194.1 IHNV_G	60
CTQ87992.1 VHSV_G	BBA19194.1 IHNV_G	60.4396
AOG30602.1 VHSV_G	BBA19194.1 IHNV_G	60
AAT01162.1 VHSV_G	BBA19194.1 IHNV_G	60.6593
CTQ87855.1 VHSV_G	BBA19194.1 IHNV_G	59.7802
AAT01170.1 VHSV_G	BBA19194.1 IHNV_G	60.4396
AQT19202.1 VHSV_G	BBA19194.1 IHNV_G	60
CTQ87905.1 VHSV_G	BBA19194.1 IHNV_G	60.4396
ACH89126.1 VHSV_G	BBA19194.1 IHNV_G	60.8791
AFC78114.1 VHSV_G	BBA19194.1 IHNV_G	60
ACH89116.1 VHSV_G	BBA19194.1 IHNV_G	60
ACH89127.1 VHSV_G	BBA19194.1 IHNV_G	60.8791
ACH89148.1 VHSV_G	BBA19194.1 IHNV_G	60.6593
AQT19186.1 VHSV_G	BBA19194.1 IHNV_G	60.4396
CTQ87980.1 VHSV_G	BBA19194.1 IHNV_G	60.6593
CTQ87680.1 VHSV_G	BBA19194.1 IHNV_G	60.6593
CTQ87803.1 VHSV_G	BBA19194.1 IHNV_G	60.2198
CTQ87786.1 VHSV_G	BBA19194.1 IHNV_G	60
AEY56119.1 VHSV_G	BBA19194.1 IHNV_G	59.7802
AOG30699.1 VHSV_G	BBA19194.1 IHNV_G	60.4396
CTQ87797.1 VHSV_G	BBA19194.1 IHNV_G	60
APZ77042.1 VHSV_G	BBA19194.1 IHNV_G	60
AOG30690.1 VHSV_G	BBA19194.1 IHNV_G	60.2198
AOG30653.1 VHSV_G	BBA19194.1 IHNV_G	60.6593
CTQ87785.1 VHSV_G	BBA19194.1 IHNV_G	60.2198
CTQ88002.1 VHSV_G	BBA19194.1 IHNV_G	60.4396
QGJ79551.1 VHSV_G	BBA19194.1 IHNV_G	60.6593
AAT01175.1 VHSV_G	BBA19194.1 IHNV_G	60
AOG30601.1 VHSV_G	BBA19194.1 IHNV_G	60.4396
AOG30622.1 VHSV_G	BBA19194.1 IHNV_G	59.7802
ACH89103.1 VHSV_G	BBA19194.1 IHNV_G	60.2198
AAT01169.1 VHSV_G	BBA19194.1 IHNV_G	60
CTQ87993.1 VHSV_G	BBA19194.1 IHNV_G	60.6593
CTQ88009.1 VHSV_G	BBA19194.1 IHNV_G	60.6593
AOG30623.1 VHSV_G	BBA19194.1 IHNV_G	60
CTQ87826.1 VHSV_G	BBA19194.1 IHNV_G	60.6593
CTQ88075.1 VHSV_G	BBA19194.1 IHNV_G	60.4396
AAB26115.1 VHSV_G	BBA19194.1 IHNV_G	60.8791
CTQ88079.1 VHSV_G	BBA19194.1 IHNV_G	60.4396
CTQ87770.1 VHSV_G	BBA19194.1 IHNV_G	59.7802
AGI56023.1 VHSV_G	BBA19194.1 IHNV_G	59.5604
AFC78119.1 VHSV_G	BBA19194.1 IHNV_G	60.2198
CTQ88099.1 VHSV_G	BBA19194.1 IHNV_G	60.6593
CTQ88105.1 VHSV_G	BBA19194.1 IHNV_G	60.4396
CTQ88014.1 VHSV_G	BBA19194.1 IHNV_G	60.4396
CTQ87755.1 VHSV_G	BBA19194.1 IHNV_G	60.2198
ACH89130.1 VHSV_G	BBA19194.1 IHNV_G	60.6593
CTQ87923.1 VHSV_G	BBA19194.1 IHNV_G	60.6593
CTQ88031.1 VHSV_G	BBA19194.1 IHNV_G	60.6593
ACH89115.1 VHSV_G	BBA19194.1 IHNV_G	59.7802
AAL83804.1 VHSV_G	BBA19194.1 IHNV_G	60.8791
ACH89138.1 VHSV_G	BBA19194.1 IHNV_G	59.5604
AOG30655.1 VHSV_G	BBA19194.1 IHNV_G	59.5604
AOG30607.1 VHSV_G	BBA19194.1 IHNV_G	60.4396
ACH89165.1 VHSV_G	BBA19194.1 IHNV_G	60
ACH89113.1 VHSV_G	BBA19194.1 IHNV_G	60.4396
AEK86529.1 VHSV_G	BBA19194.1 IHNV_G	59.7802
AOG30702.1 VHSV_G	BBA19194.1 IHNV_G	60.2198
CTQ87987.1 VHSV_G	BBA19194.1 IHNV_G	60.4396
AFC78121.1 VHSV_G	BBA19194.1 IHNV_G	60
QGJ79545.1 VHSV_G	BBA19194.1 IHNV_G	60.4396
AOG30633.1 VHSV_G	BBA19194.1 IHNV_G	60
CTQ87935.1 VHSV_G	BBA19194.1 IHNV_G	59.5604
APZ77048.1 VHSV_G	BBA19194.1 IHNV_G	60
CTQ87764.1 VHSV_G	BBA19194.1 IHNV_G	60
AAT01189.1 VHSV_G	BBA19194.1 IHNV_G	60.6593
AAB88229.1 VHSV_G	BBA19194.1 IHNV_G	60.8791
AQT19219.1 VHSV_G	BBA19194.1 IHNV_G	60
CTQ88049.1 VHSV_G	BBA19194.1 IHNV_G	60
AOG30609.1 VHSV_G	BBA19194.1 IHNV_G	60.4396
QGA30703.1 VHSV_G	BBA19194.1 IHNV_G	60.2198
AOG30620.1 VHSV_G	BBA19194.1 IHNV_G	60
CTQ88030.1 VHSV_G	BBA19194.1 IHNV_G	60.6593
APZ77049.1 VHSV_G	BBA19194.1 IHNV_G	60
CTQ88080.1 VHSV_G	BBA19194.1 IHNV_G	60.8791
ACH89132.1 VHSV_G	BBA19194.1 IHNV_G	60
AAT01179.1 VHSV_G	BBA19194.1 IHNV_G	60.2198
AOG30630.1 VHSV_G	BBA19194.1 IHNV_G	59.7802
APZ77070.1 VHSV_G	BBA19194.1 IHNV_G	60
AOG30610.1 VHSV_G	BBA19194.1 IHNV_G	60.4396
CTQ87754.1 VHSV_G	BBA19194.1 IHNV_G	60
AOG30671.1 VHSV_G	BBA19194.1 IHNV_G	60.6593
APZ77059.1 VHSV_G	BBA19194.1 IHNV_G	60.2198
AOG30651.1 VHSV_G	BBA19194.1 IHNV_G	59.7802
APZ77069.1 VHSV_G	BBA19194.1 IHNV_G	60.2198
AOG30649.1 VHSV_G	BBA19194.1 IHNV_G	60
QGA30607.1 VHSV_G	BBA19194.1 IHNV_G	60.8791
CTQ87758.1 VHSV_G	BBA19194.1 IHNV_G	60
CTQ87705.1 VHSV_G	BBA19194.1 IHNV_G	60
CTQ88011.1 VHSV_G	BBA19194.1 IHNV_G	60.4396
ACH89125.1 VHSV_G	BBA19194.1 IHNV_G	60
QGJ79485.1 VHSV_G	BBA19194.1 IHNV_G	60
CTQ88081.1 VHSV_G	BBA19194.1 IHNV_G	59.7802
CTQ88017.1 VHSV_G	BBA19194.1 IHNV_G	60.4396
CTQ87698.1 VHSV_G	BBA19194.1 IHNV_G	60.6593
CTQ87699.1 VHSV_G	BBA19194.1 IHNV_G	60
ACH89102.1 VHSV_G	BBA19194.1 IHNV_G	60
CTQ87719.1 VHSV_G	BBA19194.1 IHNV_G	60
ACH89140.1 VHSV_G	BBA19194.1 IHNV_G	59.5604
QKO28101.1 VHSV_G	BBA19194.1 IHNV_G	60.4396
AQT19222.1 VHSV_G	BBA19194.1 IHNV_G	60
CAJ30997.1 VHSV_G	BBA19194.1 IHNV_G	60.6593
AFC78110.1 VHSV_G	BBA19194.1 IHNV_G	59.7802
APZ77047.1 VHSV_G	BBA19194.1 IHNV_G	60
CTQ87991.1 VHSV_G	BBA19194.1 IHNV_G	60
CTQ87981.1 VHSV_G	BBA19194.1 IHNV_G	60.2198
ACH89143.1 VHSV_G	BBA19194.1 IHNV_G	59.7802
CTQ87848.1 VHSV_G	BBA19194.1 IHNV_G	59.5604
CAJ31017.1 VHSV_G	BBA19194.1 IHNV_G	60.8791
CTQ87824.1 VHSV_G	BBA19194.1 IHNV_G	61.0989
QQD86614.1 VHSV_G	BBA19194.1 IHNV_G	60.8791
AOG30638.1 VHSV_G	BBA19194.1 IHNV_G	59.7802
ACH89100.1 VHSV_G	BBA19194.1 IHNV_G	60.8791
AQT19185.1 VHSV_G	BBA19194.1 IHNV_G	60.2198
CTQ87825.1 VHSV_G	BBA19194.1 IHNV_G	60.6593
ACH89150.1 VHSV_G	BBA19194.1 IHNV_G	60.2198
CAJ31021.1 VHSV_G	BBA19194.1 IHNV_G	60.6593
CAJ31007.1 VHSV_G	BBA19194.1 IHNV_G	60.6593
QGR68885.1 VHSV_G	BBA19194.1 IHNV_G	60.2198
AFC78090.1 VHSV_G	BBA19194.1 IHNV_G	59.5604
AFC78120.1 VHSV_G	BBA19194.1 IHNV_G	60.2198
CTQ88026.1 VHSV_G	BBA19194.1 IHNV_G	60.8791
APZ77066.1 VHSV_G	BBA19194.1 IHNV_G	60.2198
CTQ87922.1 VHSV_G	BBA19194.1 IHNV_G	60.6593
CTQ87714.1 VHSV_G	BBA19194.1 IHNV_G	60
CTQ87775.1 VHSV_G	BBA19194.1 IHNV_G	60
CTQ88019.1 VHSV_G	BBA19194.1 IHNV_G	60
AQT19196.1 VHSV_G	BBA19194.1 IHNV_G	60.4396
CTQ87728.1 VHSV_G	BBA19194.1 IHNV_G	61.0989
AOG30599.1 VHSV_G	BBA19194.1 IHNV_G	60.4396
AOG30608.1 VHSV_G	BBA19194.1 IHNV_G	60.8791
ATO91453.1 VHSV_G	BBA19194.1 IHNV_G	60.6593
ACH89155.1 VHSV_G	BBA19194.1 IHNV_G	60.6593
AOG30669.1 VHSV_G	BBA19194.1 IHNV_G	60.6593
QGA30625.1 VHSV_G	BBA19194.1 IHNV_G	60.8791
AFC78097.1 VHSV_G	BBA19194.1 IHNV_G	59.5604
CTQ87742.1 VHSV_G	BBA19194.1 IHNV_G	60
CTQ87729.1 VHSV_G	BBA19194.1 IHNV_G	60
APZ77065.1 VHSV_G	BBA19194.1 IHNV_G	60
AFC78143.1 VHSV_G	BBA19194.1 IHNV_G	59.5604
QQD86608.1 VHSV_G	BBA19194.1 IHNV_G	60.8791
CAJ31025.1 VHSV_G	BBA19194.1 IHNV_G	60.8791
AOG30665.1 VHSV_G	BBA19194.1 IHNV_G	60.2198
AAT01174.1 VHSV_G	BBA19194.1 IHNV_G	61.0989
CTQ87807.1 VHSV_G	BBA19194.1 IHNV_G	59.7802
AAT01171.1 VHSV_G	BBA19194.1 IHNV_G	60.2198
CAJ30999.1 VHSV_G	BBA19194.1 IHNV_G	60.6593
AAT01177.1 VHSV_G	BBA19194.1 IHNV_G	60
ACH89104.1 VHSV_G	BBA19194.1 IHNV_G	59.7802
CTQ87732.1 VHSV_G	BBA19194.1 IHNV_G	60
CTQ87750.1 VHSV_G	BBA19194.1 IHNV_G	60.2198
ACH89156.1 VHSV_G	BBA19194.1 IHNV_G	61.0989
ACH89128.1 VHSV_G	BBA19194.1 IHNV_G	59.5604
AFC78122.1 VHSV_G	BBA19194.1 IHNV_G	59.7802
AAT01164.1 VHSV_G	BBA19194.1 IHNV_G	61.0989
ACH89107.1 VHSV_G	BBA19194.1 IHNV_G	60.6593
AAT01172.1 VHSV_G	BBA19194.1 IHNV_G	61.0989
AAT01145.1 VHSV_G	BBA19194.1 IHNV_G	60.6593
CTQ87741.1 VHSV_G	BBA19194.1 IHNV_G	61.0989
AQT19183.1 VHSV_G	BBA19194.1 IHNV_G	59.7802
ACH89106.1 VHSV_G	BBA19194.1 IHNV_G	60.6593
AOG30605.1 VHSV_G	BBA19194.1 IHNV_G	60.8791
AKC42402.1 VHSV_G	BBA19194.1 IHNV_G	60.2198
ACH89145.1 VHSV_G	BBA19194.1 IHNV_G	61.0989
CTQ87730.1 VHSV_G	BBA19194.1 IHNV_G	60
CTQ88039.1 VHSV_G	BBA19194.1 IHNV_G	60.6593
AEL00501.1 VHSV_G	BBA19194.1 IHNV_G	61.7582
CTQ88102.1 VHSV_G	BBA19194.1 IHNV_G	60.8791
ACH89151.1 VHSV_G	BBA19194.1 IHNV_G	60
AAT01180.1 VHSV_G	BBA19194.1 IHNV_G	60.2198
AAT01163.1 VHSV_G	BBA19194.1 IHNV_G	60.8791
CTQ87782.1 VHSV_G	BBA19194.1 IHNV_G	60.2198
AAT01151.1 VHSV_G	BBA19194.1 IHNV_G	61.5385
CTQ87735.1 VHSV_G	BBA19194.1 IHNV_G	61.0989
CTQ87753.1 VHSV_G	BBA19194.1 IHNV_G	60
CTQ87779.1 VHSV_G	BBA19194.1 IHNV_G	60
CTQ88085.1 VHSV_G	BBA19194.1 IHNV_G	59.7802
AEL00508.1 VHSV_G	BBA19194.1 IHNV_G	61.5385
AEL00498.1 VHSV_G	BBA19194.1 IHNV_G	61.7582
QGJ79533.1 VHSV_G	BBA19194.1 IHNV_G	59.3407
AQT19182.1 VHSV_G	BBA19194.1 IHNV_G	60
AAT01152.1 VHSV_G	BBA19194.1 IHNV_G	61.7582
AAT01190.1 VHSV_G	BBA19194.1 IHNV_G	60.6593
AOG30685.1 VHSV_G	BBA19194.1 IHNV_G	59.3407
AAT01192.1 VHSV_G	BBA19194.1 IHNV_G	60.4396
CTQ87901.1 VHSV_G	BBA19194.1 IHNV_G	59.7802
ACH89173.1 VHSV_G	BBA19194.1 IHNV_G	59.3407
AAT01160.1 VHSV_G	BBA19194.1 IHNV_G	60.8791
ACH89136.1 VHSV_G	BBA19194.1 IHNV_G	59.3407
AEL00512.1 VHSV_G	BBA19194.1 IHNV_G	61.5385
AOG30639.1 VHSV_G	BBA19194.1 IHNV_G	59.3407
AOG30687.1 VHSV_G	BBA19194.1 IHNV_G	59.3407
ADI58772.1 VHSV_G	BBA19194.1 IHNV_G	61.5385
CTQ87916.1 VHSV_G	BBA19194.1 IHNV_G	59.1209
ACH89185.1 VHSV_G	BBA19194.1 IHNV_G	59.3407
CTQ87907.1 VHSV_G	BBA19194.1 IHNV_G	59.3407
CTQ88000.1 VHSV_G	BBA19194.1 IHNV_G	60.2198
AFC78137.1 VHSV_G	BBA19194.1 IHNV_G	59.1209
ACH89108.1 VHSV_G	BBA19194.1 IHNV_G	59.3407
ACH89159.1 VHSV_G	BBA19194.1 IHNV_G	59.3407
AXF38172.1 VHSV_G	BBA19194.1 IHNV_G	59.3407
ACH89167.1 VHSV_G	BBA19194.1 IHNV_G	59.3407
AAT01146.1 VHSV_G	BBA19194.1 IHNV_G	59.7802
CTQ87867.1 VHSV_G	BBA19194.1 IHNV_G	59.5604
CTQ88032.1 VHSV_G	BBA19194.1 IHNV_G	59.5604
CTQ87933.1 VHSV_G	BBA19194.1 IHNV_G	59.1209
AXF38174.1 VHSV_G	BBA19194.1 IHNV_G	59.5604
ACH89146.1 VHSV_G	BBA19194.1 IHNV_G	59.3407
CTQ88053.1 VHSV_G	BBA19194.1 IHNV_G	59.3407
AOG30654.1 VHSV_G	BBA19194.1 IHNV_G	59.5604
CTQ88048.1 VHSV_G	BBA19194.1 IHNV_G	60
QQD86662.1 VHSV_G	BBA19194.1 IHNV_G	59.3407
CTQ87845.1 VHSV_G	BBA19194.1 IHNV_G	59.3407
AOG30695.1 VHSV_G	BBA19194.1 IHNV_G	59.5604
AEL00507.1 VHSV_G	BBA19194.1 IHNV_G	61.5385
AKV56247.1 VHSV_G	BBA19194.1 IHNV_G	59.3407
AOG30682.1 VHSV_G	BBA19194.1 IHNV_G	59.3407
AAT01176.1 VHSV_G	BBA19194.1 IHNV_G	59.7802
AOG30656.1 VHSV_G	BBA19194.1 IHNV_G	59.3407
CTQ87858.1 VHSV_G	BBA19194.1 IHNV_G	59.3407
AEL00506.1 VHSV_G	BBA19194.1 IHNV_G	61.5385
ACH89131.1 VHSV_G	BBA19194.1 IHNV_G	60.2198
ACH89122.1 VHSV_G	BBA19194.1 IHNV_G	60
CTQ88043.1 VHSV_G	BBA19194.1 IHNV_G	59.3407
AFC78139.1 VHSV_G	BBA19194.1 IHNV_G	59.1209
ACH89105.1 VHSV_G	BBA19194.1 IHNV_G	59.7802
AXF38177.1 VHSV_G	BBA19194.1 IHNV_G	59.3407
AYC44627.2 VHSV_G	BBA19194.1 IHNV_G	59.3407
CTQ88054.1 VHSV_G	BBA19194.1 IHNV_G	59.5604
AFC78142.1 VHSV_G	BBA19194.1 IHNV_G	59.7802
AOG30691.1 VHSV_G	BBA19194.1 IHNV_G	59.1209
AOG30647.1 VHSV_G	BBA19194.1 IHNV_G	59.3407
CTQ87871.1 VHSV_G	BBA19194.1 IHNV_G	59.3407
ACH89114.1 VHSV_G	BBA19194.1 IHNV_G	59.3407
CTQ88067.1 VHSV_G	BBA19194.1 IHNV_G	59.3407
CTQ87928.1 VHSV_G	BBA19194.1 IHNV_G	59.3407
ACH89174.1 VHSV_G	BBA19194.1 IHNV_G	59.3407
AFC78131.1 VHSV_G	BBA19194.1 IHNV_G	59.3407
ACH89129.1 VHSV_G	BBA19194.1 IHNV_G	59.3407
CTQ88012.1 VHSV_G	BBA19194.1 IHNV_G	59.5604
AOG30666.1 VHSV_G	BBA19194.1 IHNV_G	59.3407
CTQ87998.1 VHSV_G	BBA19194.1 IHNV_G	59.3407
QCZ35152.1 VHSV_G	BBA19194.1 IHNV_G	59.3407
CTQ88038.1 VHSV_G	BBA19194.1 IHNV_G	59.3407
CTQ87929.1 VHSV_G	BBA19194.1 IHNV_G	59.3407
CTQ87853.1 VHSV_G	BBA19194.1 IHNV_G	59.1209
ACH89124.1 VHSV_G	BBA19194.1 IHNV_G	60.2198
CTQ87886.1 VHSV_G	BBA19194.1 IHNV_G	59.7802
ACH89176.1 VHSV_G	BBA19194.1 IHNV_G	59.5604
AEL00499.1 VHSV_G	BBA19194.1 IHNV_G	61.5385
CTQ87931.1 VHSV_G	BBA19194.1 IHNV_G	59.5604
CTQ87940.1 VHSV_G	BBA19194.1 IHNV_G	58.9011
AOG30692.1 VHSV_G	BBA19194.1 IHNV_G	59.1209
CTQ88065.1 VHSV_G	BBA19194.1 IHNV_G	59.3407
CTQ87846.1 VHSV_G	BBA19194.1 IHNV_G	59.3407
AFC78129.1 VHSV_G	BBA19194.1 IHNV_G	59.3407
CTQ87906.1 VHSV_G	BBA19194.1 IHNV_G	59.3407
APZ77058.1 VHSV_G	BBA19194.1 IHNV_G	60.2198
CTQ87830.1 VHSV_G	BBA19194.1 IHNV_G	59.7802
AOG30668.1 VHSV_G	BBA19194.1 IHNV_G	59.3407
AEL00513.1 VHSV_G	BBA19194.1 IHNV_G	61.5385
CTQ88051.1 VHSV_G	BBA19194.1 IHNV_G	59.7802
CTQ88052.1 VHSV_G	BBA19194.1 IHNV_G	59.3407
AOG30677.1 VHSV_G	BBA19194.1 IHNV_G	59.3407
ACT66003.1 VHSV_G	BBA19194.1 IHNV_G	59.3407
CTQ87874.1 VHSV_G	BBA19194.1 IHNV_G	59.3407
CTQ87865.1 VHSV_G	BBA19194.1 IHNV_G	59.3407
CTQ87945.1 VHSV_G	BBA19194.1 IHNV_G	59.3407
AQT19209.1 VHSV_G	BBA19194.1 IHNV_G	60
CTQ87996.1 VHSV_G	BBA19194.1 IHNV_G	59.1209
AKV56267.1 VHSV_G	BBA19194.1 IHNV_G	59.3407
AXF38175.1 VHSV_G	BBA19194.1 IHNV_G	59.3407
AAB88230.1 VHSV_G	BBA19194.1 IHNV_G	60.8791
CTQ87835.1 VHSV_G	BBA19194.1 IHNV_G	59.7802
QEU52488.1 VHSV_G	BBA19194.1 IHNV_G	59.1209
ACH89142.1 VHSV_G	BBA19194.1 IHNV_G	59.5604
QCB92090.1VHSV_G	BBA19194.1 IHNV_G	59.3407
CTQ88037.1 VHSV_G	BBA19194.1 IHNV_G	59.3407
CTQ87831.1 VHSV_G	BBA19194.1 IHNV_G	59.7802
CTQ87832.1 VHSV_G	BBA19194.1 IHNV_G	59.7802
CTQ87912.1 VHSV_G	BBA19194.1 IHNV_G	59.1209
AAB88231.1 VHSV_G	BBA19194.1 IHNV_G	60.8791
AKV56268.1 VHSV_G	BBA19194.1 IHNV_G	60
AKV56269.1 VHSV_G	BBA19194.1 IHNV_G	59.3407
ACH89101.1 VHSV_G	BBA19194.1 IHNV_G	60.8791
AFC78138.1 VHSV_G	BBA19194.1 IHNV_G	59.3407
CTQ87870.1 VHSV_G	BBA19194.1 IHNV_G	59.5604
NP 042679.1 IHNV_G	BBA19194.1 IHNV_G	6.37363
AAC42148.1 IHNV_G	BBA19194.1 IHNV_G	5.93407
AAC42134.1 IHNV_G	BBA19194.1 IHNV_G	6.37363
AAC42126.1 IHNV_G	BBA19194.1 IHNV_G	5.93407
Q82706.1 IHNV_G	BBA19194.1 IHNV_G	6.59341
BAF03208.1 IHNV_G	BBA19194.1 IHNV_G	5.49451
AAC42136.1 IHNV_G	BBA19194.1 IHNV_G	5.71429
ABA41533.1 IHNV_G	BBA19194.1 IHNV_G	5.49451
AAC42142.1 IHNV_G	BBA19194.1 IHNV_G	5.71429
AAC42140.1 IHNV_G	BBA19194.1 IHNV_G	6.37363
BAF03210.1 IHNV_G	BBA19194.1 IHNV_G	6.15385
P07923.2 IHNV_G	BBA19194.1 IHNV_G	6.15385
ACY41168.1 IHNV_G	BBA19194.1 IHNV_G	6.59341
ACA24121.1 IHNV_G	BBA19194.1 IHNV_G	6.15385
ACG50031.1 IHNV_G	BBA19194.1 IHNV_G	6.37363
AOG30709.1 IHNV_G	BBA19194.1 IHNV_G	6.59341
ACG50028.1 IHNV_G	BBA19194.1 IHNV_G	6.37363
ACG50022.1 IHNV_G	BBA19194.1 IHNV_G	6.81319
BAF03209.1 IHNV_G	BBA19194.1 IHNV_G	5.71429
AOG30708.1 IHNV_G	BBA19194.1 IHNV_G	6.81319
ACG50018.1 IHNV_G	BBA19194.1 IHNV_G	6.37363
ABA41534.1 IHNV_G	BBA19194.1 IHNV_G	5.71429
CUS19886.1 IHNV_G	BBA19194.1 IHNV_G	6.59341
ACG50026.1 IHNV_G	BBA19194.1 IHNV_G	7.03297
AAQ97667.1 IHNV_G	BBA19194.1 IHNV_G	6.37363
AAC42144.1 IHNV_G	BBA19194.1 IHNV_G	5.93407
ABW86847.1 IHNV_G	BBA19194.1 IHNV_G	6.59341
QGR26059.1 IHNV_G	BBA19194.1 IHNV_G	7.03297
AAC42138.1 IHNV_G	BBA19194.1 IHNV_G	6.59341
AOG30717.1 IHNV_G	BBA19194.1 IHNV_G	6.81319
AOG30730.1 IHNV_G	BBA19194.1 IHNV_G	5.93407
ACG50019.1 IHNV_G	BBA19194.1 IHNV_G	6.59341
CUS19915.1 IHNV_G	BBA19194.1 IHNV_G	6.37363
ACA24123.1 IHNV_G	BBA19194.1 IHNV_G	6.37363
ACA24109.1 IHNV_G	BBA19194.1 IHNV_G	6.37363
AWT04825.1 IHNV_G	BBA19194.1 IHNV_G	6.15385
AAA97894.1 IHNV_G	BBA19194.1 IHNV_G	5.93407
ACG50039.1 IHNV_G	BBA19194.1 IHNV_G	6.37363
ACG50033.1 IHNV_G	BBA19194.1 IHNV_G	6.37363
ACG50046.1 IHNV_G	BBA19194.1 IHNV_G	6.37363
AOG30707.1 IHNV_G	BBA19194.1 IHNV_G	6.59341
AOG30706.1 IHNV_G	BBA19194.1 IHNV_G	6.81319
AAC42128.1 IHNV_G	BBA19194.1 IHNV_G	5.71429
AOG30722.1 IHNV_G	BBA19194.1 IHNV_G	6.37363
ACA24110.1 IHNV_G	BBA19194.1 IHNV_G	6.59341
AAA50253.1 IHNV_G	BBA19194.1 IHNV_G	6.37363
AOG30716.1 IHNV_G	BBA19194.1 IHNV_G	6.15385
CUS19865.1 IHNV_G	BBA19194.1 IHNV_G	7.03297
AOG30744.1 IHNV_G	BBA19194.1 IHNV_G	6.15385
ACG50054.1 IHNV_G	BBA19194.1 IHNV_G	6.59341
CUS19883.1 IHNV_G	BBA19194.1 IHNV_G	7.03297
ACG50030.1 IHNV_G	BBA19194.1 IHNV_G	6.37363
AOG30739.1 IHNV_G	BBA19194.1 IHNV_G	6.37363
CUS19890.1 IHNV_G	BBA19194.1 IHNV_G	6.59341
AAQ97663.1 IHNV_G	BBA19194.1 IHNV_G	6.37363
ACA24112.1 IHNV_G	BBA19194.1 IHNV_G	6.37363
AOG30735.1 IHNV_G	BBA19194.1 IHNV_G	6.15385
AOG30713.1 IHNV_G	BBA19194.1 IHNV_G	6.37363
ACG50023.1 IHNV_G	BBA19194.1 IHNV_G	6.59341
AAQ97664.1 IHNV_G	BBA19194.1 IHNV_G	6.37363
CUS19862.1 IHNV_G	BBA19194.1 IHNV_G	6.37363
CUS19880.1 IHNV_G	BBA19194.1 IHNV_G	6.59341
BAF03211.1 IHNV_G	BBA19194.1 IHNV_G	5.05495
ACA24119.1 IHNV_G	BBA19194.1 IHNV_G	6.59341
ACA24122.1 IHNV_G	BBA19194.1 IHNV_G	6.15385
QGR26071.1 IHNV_G	BBA19194.1 IHNV_G	6.81319
AOG30712.1 IHNV_G	BBA19194.1 IHNV_G	6.81319
BAF03212.1 IHNV_G	BBA19194.1 IHNV_G	6.59341
AOG30714.1 IHNV_G	BBA19194.1 IHNV_G	6.81319
BAF03216.1 IHNV_G	BBA19194.1 IHNV_G	5.27473
AEH95654.1 IHNV_G	BBA19194.1 IHNV_G	6.37363
ACG50029.1 IHNV_G	BBA19194.1 IHNV_G	6.81319
ACG50032.1 IHNV_G	BBA19194.1 IHNV_G	6.81319
QGJ79617.1 IHNV_G	BBA19194.1 IHNV_G	7.03297
ACG50055.1 IHNV_G	BBA19194.1 IHNV_G	6.15385
AOG30789.1 IHNV_G	BBA19194.1 IHNV_G	6.81319
AOG30752.1 IHNV_G	BBA19194.1 IHNV_G	6.37363
BBA19205.1 IHNV_G	BBA19194.1 IHNV_G	5.71429
ACG50021.1 IHNV_G	BBA19194.1 IHNV_G	6.59341
AAQ97665.1 IHNV_G	BBA19194.1 IHNV_G	6.37363
AOG30759.1 IHNV_G	BBA19194.1 IHNV_G	6.37363
ACG50027.1 IHNV_G	BBA19194.1 IHNV_G	6.59341
AOG30723.1 IHNV_G	BBA19194.1 IHNV_G	6.15385
ADB93799.1 IHNV_G	BBA19194.1 IHNV_G	6.59341
AOG30711.1 IHNV_G	BBA19194.1 IHNV_G	7.03297
AOG30728.1 IHNV_G	BBA19194.1 IHNV_G	6.37363
AOG30749.1 IHNV_G	BBA19194.1 IHNV_G	6.37363
AOG30720.1 IHNV_G	BBA19194.1 IHNV_G	5.05495
QPB44631.1 IHNV_G	BBA19194.1 IHNV_G	7.03297
ACG50025.1 IHNV_G	BBA19194.1 IHNV_G	6.15385
AOG30725.1 IHNV_G	BBA19194.1 IHNV_G	6.59341
CUS19887.1 IHNV_G	BBA19194.1 IHNV_G	6.59341
AOG30729.1 IHNV_G	BBA19194.1 IHNV_G	6.59341
ABA41537.1 IHNV_G	BBA19194.1 IHNV_G	6.15385
CUS19903.1 IHNV_G	BBA19194.1 IHNV_G	6.81319
ACG50020.1 IHNV_G	BBA19194.1 IHNV_G	6.81319
BBA19206.1 IHNV_G	BBA19194.1 IHNV_G	4.61538
BAF64530.1 IHNV_G	BBA19194.1 IHNV_G	4.3956
AOG30748.1 IHNV_G	BBA19194.1 IHNV_G	6.81319
AOG30724.1 IHNV_G	BBA19194.1 IHNV_G	7.03297
AAC42132.1 IHNV_G	BBA19194.1 IHNV_G	6.81319
CUS19873.1 IHNV_G	BBA19194.1 IHNV_G	6.15385
ABA41535.1 IHNV_G	BBA19194.1 IHNV_G	6.59341
CUS19916.1 IHNV_G	BBA19194.1 IHNV_G	7.03297
QPB44661.1 IHNV_G	BBA19194.1 IHNV_G	6.37363
AOG30740.1 IHNV_G	BBA19194.1 IHNV_G	6.59341
ACG50056.1 IHNV_G	BBA19194.1 IHNV_G	5.93407
AOG30738.1 IHNV_G	BBA19194.1 IHNV_G	6.37363
AOG30731.1 IHNV_G	BBA19194.1 IHNV_G	6.59341
BBA19207.1 IHNV_G	BBA19194.1 IHNV_G	4.3956
CUS19864.1 IHNV_G	BBA19194.1 IHNV_G	7.25275
CDM99304.1 IHNV_G	BBA19194.1 IHNV_G	6.15385
CDM99292.1 IHNV_G	BBA19194.1 IHNV_G	6.59341
AOG30718.1 IHNV_G	BBA19194.1 IHNV_G	5.71429
AOG30732.1 IHNV_G	BBA19194.1 IHNV_G	6.81319
BAO25699.1 IHNV_G	BBA19194.1 IHNV_G	5.93407
AAQ97661.1 IHNV_G	BBA19194.1 IHNV_G	6.15385
ACG50050.1 IHNV_G	BBA19194.1 IHNV_G	7.69231
AAQ97659.1 IHNV_G	BBA19194.1 IHNV_G	6.59341
AOG30777.1 IHNV_G	BBA19194.1 IHNV_G	5.27473
CUS19881.1 IHNV_G	BBA19194.1 IHNV_G	6.37363
CUS19936.1 IHNV_G	BBA19194.1 IHNV_G	6.15385
CDM99313.1 IHNV_G	BBA19194.1 IHNV_G	6.37363
CDM99296.1 IHNV_G	BBA19194.1 IHNV_G	6.15385
CDM99312.1 IHNV_G	BBA19194.1 IHNV_G	6.37363
AAQ97662.1 IHNV_G	BBA19194.1 IHNV_G	6.59341
CUS19874.1 IHNV_G	BBA19194.1 IHNV_G	7.03297
AOG30760.1 IHNV_G	BBA19194.1 IHNV_G	5.27473
CDM99300.1 IHNV_G	BBA19194.1 IHNV_G	6.37363
ACA24114.1 IHNV_G	BBA19194.1 IHNV_G	7.47253
ACG50036.1 IHNV_G	BBA19194.1 IHNV_G	6.59341
AOG30741.1 IHNV_G	BBA19194.1 IHNV_G	6.81319
ACG50053.1 IHNV_G	BBA19194.1 IHNV_G	5.71429
BBA19210.1 IHNV_G	BBA19194.1 IHNV_G	6.59341
ACA24115.1 IHNV_G	BBA19194.1 IHNV_G	7.91209
AOG30733.1 IHNV_G	BBA19194.1 IHNV_G	5.49451
AOG30726.1 IHNV_G	BBA19194.1 IHNV_G	6.59341
AOG30742.1 IHNV_G	BBA19194.1 IHNV_G	7.47253
AOG30782.1 IHNV_G	BBA19194.1 IHNV_G	5.49451
CDM99299.1 IHNV_G	BBA19194.1 IHNV_G	6.37363
AOG30766.1 IHNV_G	BBA19194.1 IHNV_G	5.27473
CUS19877.1 IHNV_G	BBA19194.1 IHNV_G	6.81319
AAQ97660.1 IHNV_G	BBA19194.1 IHNV_G	5.71429
AOG30727.1 IHNV_G	BBA19194.1 IHNV_G	7.03297
BBA19211.1 IHNV_G	BBA19194.1 IHNV_G	3.51648
CUS19942.1 IHNV_G	BBA19194.1 IHNV_G	6.37363
CUS19905.1 IHNV_G	BBA19194.1 IHNV_G	5.93407
ACA24111.1 IHNV_G	BBA19194.1 IHNV_G	6.81319
CUS19893.1 IHNV_G	BBA19194.1 IHNV_G	5.71429
BAF03214.1 IHNV_G	BBA19194.1 IHNV_G	6.15385
AOG30721.1 IHNV_G	BBA19194.1 IHNV_G	7.25275
AOG30737.1 IHNV_G	BBA19194.1 IHNV_G	7.03297
ACG50045.1 IHNV_G	BBA19194.1 IHNV_G	5.93407
CDM99301.1 IHNV_G	BBA19194.1 IHNV_G	6.59341
AOG30769.1 IHNV_G	BBA19194.1 IHNV_G	6.81319
CUS19907.1 IHNV_G	BBA19194.1 IHNV_G	5.49451
BBD06431.1 IHNV_G	BBA19194.1 IHNV_G	5.05495
CUS19956.1 IHNV_G	BBA19194.1 IHNV_G	6.15385
ACG50042.1 IHNV_G	BBA19194.1 IHNV_G	5.49451
CUS19894.1 IHNV_G	BBA19194.1 IHNV_G	5.93407
AOG30753.1 IHNV_G	BBA19194.1 IHNV_G	6.81319
AOG30780.1 IHNV_G	BBA19194.1 IHNV_G	6.59341
BAF03215.1 IHNV_G	BBA19194.1 IHNV_G	4.61538
ACG50037.1 IHNV_G	BBA19194.1 IHNV_G	5.71429
ACG50041.1 IHNV_G	BBA19194.1 IHNV_G	5.71429
AOG30757.1 IHNV_G	BBA19194.1 IHNV_G	6.59341
CUS19910.1 IHNV_G	BBA19194.1 IHNV_G	5.71429
ACG50034.1 IHNV_G	BBA19194.1 IHNV_G	5.71429
CUS19930.1 IHNV_G	BBA19194.1 IHNV_G	5.71429
AAF91321.1 IHNV_G	BBA19194.1 IHNV_G	5.27473
CUS19900.1 IHNV_G	BBA19194.1 IHNV_G	5.93407
ADF35705.1 IHNV_G	BBA19194.1 IHNV_G	5.93407
AOG30778.1 IHNV_G	BBA19194.1 IHNV_G	5.27473
CUS19901.1 IHNV_G	BBA19194.1 IHNV_G	5.71429
CUS19912.1 IHNV_G	BBA19194.1 IHNV_G	6.37363
ACG50040.1 IHNV_G	BBA19194.1 IHNV_G	5.49451
CUS19908.1 IHNV_G	BBA19194.1 IHNV_G	6.15385
QGJ79593.1 IHNV_G	BBA19194.1 IHNV_G	6.15385
ABA41536.1 IHNV_G	BBA19194.1 IHNV_G	6.59341
AOG30767.1 IHNV_G	BBA19194.1 IHNV_G	6.37363
QGR26065.1 IHNV_G	BBA19194.1 IHNV_G	7.25275
CDM99309.1 IHNV_G	BBA19194.1 IHNV_G	6.59341
CUS19924.1 IHNV_G	BBA19194.1 IHNV_G	5.71429
AOG30743.1 IHNV_G	BBA19194.1 IHNV_G	7.03297
AOG30734.1 IHNV_G	BBA19194.1 IHNV_G	6.37363
ACG50035.1 IHNV_G	BBA19194.1 IHNV_G	5.71429
CUS19931.1 IHNV_G	BBA19194.1 IHNV_G	5.71429
AOG30773.1 IHNV_G	BBA19194.1 IHNV_G	6.81319
AOG30751.1 IHNV_G	BBA19194.1 IHNV_G	6.59341
BBA19209.1 IHNV_G	BBA19194.1 IHNV_G	3.73626
BBA19214.1 IHNV_G	BBA19194.1 IHNV_G	2.63736
AOG30736.1 IHNV_G	BBA19194.1 IHNV_G	7.25275
AOG30772.1 IHNV_G	BBA19194.1 IHNV_G	5.49451
AOG30765.1 IHNV_G	BBA19194.1 IHNV_G	7.03297
ACG50052.1 IHNV_G	BBA19194.1 IHNV_G	5.93407
ACY41167.1 IHNV_G	BBA19194.1 IHNV_G	6.81319
AOG30786.1 IHNV_G	BBA19194.1 IHNV_G	6.37363
CUS19945.1 IHNV_G	BBA19194.1 IHNV_G	7.03297
AOG30762.1 IHNV_G	BBA19194.1 IHNV_G	7.03297
AOG30784.1 IHNV_G	BBA19194.1 IHNV_G	6.37363
BBA19212.1 IHNV_G	BBA19194.1 IHNV_G	3.2967
AOG30785.1 IHNV_G	BBA19194.1 IHNV_G	7.03297
ACY41161.1 IHNV_G	BBA19194.1 IHNV_G	6.59341
AOG30758.1 IHNV_G	BBA19194.1 IHNV_G	6.15385
ACY41164.1 IHNV_G	BBA19194.1 IHNV_G	6.81319
CUS19947.1 IHNV_G	BBA19194.1 IHNV_G	7.03297
BBA19213.1 IHNV_G	BBA19194.1 IHNV_G	3.51648
ACY41165.1 IHNV_G	BBA19194.1 IHNV_G	5.71429
CUS19902.1 IHNV_G	BBA19194.1 IHNV_G	5.93407
AOG30770.1 IHNV_G	BBA19194.1 IHNV_G	5.71429
AOG30790.1 IHNV_G	BBA19194.1 IHNV_G	6.59341
BAF64531.1 IHNV_G	BBA19194.1 IHNV_G	5.93407
AOG30779.1 IHNV_G	BBA19194.1 IHNV_G	7.91209
AOG30792.1 IHNV_G	BBA19194.1 IHNV_G	7.03297
AOG30764.1 IHNV_G	BBA19194.1 IHNV_G	5.49451
CUS19922.1 IHNV_G	BBA19194.1 IHNV_G	6.81319
ACY41163.1 IHNV_G	BBA19194.1 IHNV_G	5.93407
ACY41166.1 IHNV_G	BBA19194.1 IHNV_G	7.25275
BBA19183.1 IHNV_G	BBA19194.1 IHNV_G	3.07692
CDM99317.1 IHNV_G	BBA19194.1 IHNV_G	7.25275
AYC44623.1 IHNV_G	BBA19194.1 IHNV_G	7.03297
QGJ79629.1 IHNV_G	BBA19194.1 IHNV_G	7.25275
QPB44649.1 IHNV_G	BBA19194.1 IHNV_G	6.59341
BBA19168.1 IHNV_G	BBA19194.1 IHNV_G	2.85714
AOG30763.1 IHNV_G	BBA19194.1 IHNV_G	5.49451
AYC44621.1 IHNV_G	BBA19194.1 IHNV_G	7.25275
ACY41162.1 IHNV_G	BBA19194.1 IHNV_G	5.49451
CUS19904.1 IHNV_G	BBA19194.1 IHNV_G	6.15385
AYC44618.1 IHNV_G	BBA19194.1 IHNV_G	7.03297
BBA19175.1 IHNV_G	BBA19194.1 IHNV_G	3.2967
BBA19222.1 IHNV_G	BBA19194.1 IHNV_G	3.07692
CUS19923.1 IHNV_G	BBA19194.1 IHNV_G	7.03297
CUS19943.1 IHNV_G	BBA19194.1 IHNV_G	6.81319
BBA19177.1 IHNV_G	BBA19194.1 IHNV_G	3.2967
BBA19219.1 IHNV_G	BBA19194.1 IHNV_G	3.51648
BBA19216.1 IHNV_G	BBA19194.1 IHNV_G	2.85714
BBA19174.1 IHNV_G	BBA19194.1 IHNV_G	3.2967
ACA24120.1 IHNV_G	BBA19194.1 IHNV_G	7.91209
QPB44655.1 IHNV_G	BBA19194.1 IHNV_G	7.25275
AAC42130.1 IHNV_G	BBA19194.1 IHNV_G	6.81319
AAC42146.1 IHNV_G	BBA19194.1 IHNV_G	7.25275
BBA19184.1 IHNV_G	BBA19194.1 IHNV_G	3.07692
AFY08025.1 IHNV_G	BBA19194.1 IHNV_G	6.37363
BBA19192.1 IHNV_G	BBA19194.1 IHNV_G	3.51648
AZB49510.1 IHNV_G	BBA19194.1 IHNV_G	3.73626
AYC44622.1 IHNV_G	BBA19194.1 IHNV_G	7.03297
BAO25698.1 IHNV_G	BBA19194.1 IHNV_G	2.85714
ACG50059.1 IHNV_G	BBA19194.1 IHNV_G	7.91209
BBA19190.1 IHNV_G	BBA19194.1 IHNV_G	4.17582
AHI46433.1 IHNV_G	BBA19194.1 IHNV_G	3.51648
AZB49497.1 IHNV_G	BBA19194.1 IHNV_G	3.51648
AZB49527.1 IHNV_G	BBA19194.1 IHNV_G	3.95604
CUS19882.1 IHNV_G	BBA19194.1 IHNV_G	6.15385
AZB49531.1 IHNV_G	BBA19194.1 IHNV_G	3.73626
AGL92231.1 IHNV_G	BBA19194.1 IHNV_G	4.17582
AHI46431.1 IHNV_G	BBA19194.1 IHNV_G	3.73626
AZB49521.1 IHNV_G	BBA19194.1 IHNV_G	3.95604
BBA19185.1 IHNV_G	BBA19194.1 IHNV_G	3.2967
AHI46434.1 IHNV_G	BBA19194.1 IHNV_G	3.73626
BBA19154.1 IHNV_G	BBA19194.1 IHNV_G	3.51648
AZB49518.1 IHNV_G	BBA19194.1 IHNV_G	4.3956
QKG02516.1 IHNV_G	BBA19194.1 IHNV_G	3.51648
AHI46430.1 IHNV_G	BBA19194.1 IHNV_G	3.73626
AGK65217.1 IHNV_G	BBA19194.1 IHNV_G	3.2967
AZB49526.1 IHNV_G	BBA19194.1 IHNV_G	3.95604
AZB49530.1 IHNV_G	BBA19194.1 IHNV_G	3.95604
BBA19196.1 IHNV_G	BBA19194.1 IHNV_G	3.51648
ACY41160.1 IHNV_G	BBA19194.1 IHNV_G	6.37363
BBA19157.1 IHNV_G	BBA19194.1 IHNV_G	3.73626
BBA19164.1 IHNV_G	BBA19194.1 IHNV_G	3.51648
AZB49519.1 IHNV_G	BBA19194.1 IHNV_G	3.51648
BBA19162.1 IHNV_G	BBA19194.1 IHNV_G	3.73626
AHI46432.1 IHNV_G	BBA19194.1 IHNV_G	3.73626
AZB49524.1 IHNV_G	BBA19194.1 IHNV_G	3.95604
AMH86038.1 IHNV_G	BBA19194.1 IHNV_G	3.73626
AZB49502.1 IHNV_G	BBA19194.1 IHNV_G	3.73626
BBA19156.1 IHNV_G	BBA19194.1 IHNV_G	8.79121
BBA19159.1 IHNV_G	BBA19194.1 IHNV_G	3.73626
ALI29922.1 IHNV_G	BBA19194.1 IHNV_G	3.51648
AOG30787.1 IHNV_G	BBA19194.1 IHNV_G	6.81319
AZB49529.1 IHNV_G	BBA19194.1 IHNV_G	3.51648
ACA24116.1 IHNV_G	BBA19194.1 IHNV_G	7.91209
AZB49522.1 IHNV_G	BBA19194.1 IHNV_G	4.3956
BBA19158.1 IHNV_G	BBA19194.1 IHNV_G	3.95604
AZB49499.1 IHNV_G	BBA19194.1 IHNV_G	3.95604
AZB49509.1 IHNV_G	BBA19194.1 IHNV_G	3.95604
BBA19167.1 IHNV_G	BBA19194.1 IHNV_G	3.73626
QGJ79611.1 IHNV_G	BBA19194.1 IHNV_G	7.03297
BBA19198.1 IHNV_G	BBA19194.1 IHNV_G	3.73626
AZB49525.1 IHNV_G	BBA19194.1 IHNV_G	4.17582
AZB49512.1 IHNV_G	BBA19194.1 IHNV_G	3.51648
AZB49506.1 IHNV_G	BBA19194.1 IHNV_G	3.73626
QGZ00355.1 IHNV_G	BBA19194.1 IHNV_G	3.51648
AZB49523.1 IHNV_G	BBA19194.1 IHNV_G	3.73626
AZB49520.1 IHNV_G	BBA19194.1 IHNV_G	3.95604
AZB49516.1 IHNV_G	BBA19194.1 IHNV_G	3.2967
AZB49495.1 IHNV_G	BBA19194.1 IHNV_G	3.2967
BBA19208.1 IHNV_G	BBA19194.1 IHNV_G	6.59341
QGR26047.1 IHNV_G	BBA19194.1 IHNV_G	7.25275
BAF64532.1 IHNV_G	BBA19194.1 IHNV_G	2.1978
AOG30783.1 IHNV_G	BBA19194.1 IHNV_G	6.37363
CDM99316.1 IHNV_G	BBA19194.1 IHNV_G	7.25275
AZB49508.1 IHNV_G	BBA19194.1 IHNV_G	3.51648
AYD91281.1 IHNV_G	BBA19194.1 IHNV_G	4.61538
BBA19221.1 IHNV_G	BBA19194.1 IHNV_G	7.69231
AZB49503.1 IHNV_G	BBA19194.1 IHNV_G	3.51648
BBA19180.1 IHNV_G	BBA19194.1 IHNV_G	8.35165
BBA19220.1 IHNV_G	BBA19194.1 IHNV_G	2.41758
CUS19938.1 IHNV_G	BBA19194.1 IHNV_G	5.93407
QAA77548.1 IHNV_G	BBA19194.1 IHNV_G	4.61538
BBA19152.1 IHNV_G	BBA19194.1 IHNV_G	6.37363
BBA19172.1 IHNV_G	BBA19194.1 IHNV_G	6.37363
AZB49514.1 IHNV_G	BBA19194.1 IHNV_G	4.3956
BAF64533.1 IHNV_G	BBA19194.1 IHNV_G	1.97802
BAF03213.1 IHNV_G	BBA19194.1 IHNV_G	1.53846
AOG30788.1 IHNV_G	BBA19194.1 IHNV_G	6.59341
AZB49515.1 IHNV_G	BBA19194.1 IHNV_G	4.17582
AFY08024.1 IHNV_G	BBA19194.1 IHNV_G	2.1978
ACN59938.1 IHNV_G	BBA19194.1 IHNV_G	3.07692
BBA19186.1 IHNV_G	BBA19194.1 IHNV_G	1.75824
AYC44617.1 IHNV_G	BBA19194.1 IHNV_G	7.25275
BBA19153.1 IHNV_G	BBA19194.1 IHNV_G	3.73626
BBA19182.1 IHNV_G	BBA19194.1 IHNV_G	2.1978
BBA19165.1 IHNV_G	BBA19194.1 IHNV_G	8.35165
BBA19202.1 IHNV_G	BBA19194.1 IHNV_G	8.13187
BBA19193.1 IHNV_G	BBA19194.1 IHNV_G	1.97802
BBA19179.1 IHNV_G	BBA19194.1 IHNV_G	7.47253
BBA19191.1 IHNV_G	BBA19194.1 IHNV_G	2.1978
CDM99305.1 IHNV_G	BBA19194.1 IHNV_G	6.37363
BBA19188.1 IHNV_G	BBA19194.1 IHNV_G	4.83516
BBA19217.1 IHNV_G	BBA19194.1 IHNV_G	8.57143
VHSV G EF079896	BBA19189.1 IHNV_G	60.2198
VHSV G EF079899	BBA19189.1 IHNV_G	60.2198
VHSV G HQ168405	BBA19189.1 IHNV_G	60.2198
VHSV G HQ453208	BBA19189.1 IHNV_G	60.2198
VHSV G MH836522	BBA19189.1 IHNV_G	60
VHSV G MK782988	BBA19189.1 IHNV_G	60.2198
VHSV G KY359357	BBA19189.1 IHNV_G	60
VHSV G MK782995	BBA19189.1 IHNV_G	59.7802
VHSV G MK782982	BBA19189.1 IHNV_G	60
VHSV G MK783003	BBA19189.1 IHNV_G	59.7802
VHSV G MK782997	BBA19189.1 IHNV_G	59.7802
VHSV G KC117250	BBA19189.1 IHNV_G	60
VHSV G MK286567	BBA19189.1 IHNV_G	59.7802
VHSV G MK783009	BBA19189.1 IHNV_G	60
VHSV G KY359355	BBA19189.1 IHNV_G	60.2198
VHSV G HQ453209	BBA19189.1 IHNV_G	60
VHSV G MK782994	BBA19189.1 IHNV_G	59.5604
VHSV G MK783011	BBA19189.1 IHNV_G	59.7802
VHSV G MK286575	BBA19189.1 IHNV_G	60.2198
VHSV G AB672615	BBA19189.1 IHNV_G	60.2198
VHSV G MK783013	BBA19189.1 IHNV_G	60.2198
VHSV G DQ401193	BBA19189.1 IHNV_G	59.7802
VHSV G MK286574	BBA19189.1 IHNV_G	60
VHSV G MK286572	BBA19189.1 IHNV_G	60
VHSV G MK783010	BBA19189.1 IHNV_G	60
VHSV G MK783000	BBA19189.1 IHNV_G	59.7802
VHSV G MK782985	BBA19189.1 IHNV_G	59.7802
VHSV G MK286573	BBA19189.1 IHNV_G	60
VHSV G MK782981	BBA19189.1 IHNV_G	59.7802
VHSV G MK783004	BBA19189.1 IHNV_G	60
VHSV G DQ401186	BBA19189.1 IHNV_G	59.7802
VHSV G DQ401192	BBA19189.1 IHNV_G	59.7802
VHSV G DQ401194	BBA19189.1 IHNV_G	59.7802
VHSV G KC117229	BBA19189.1 IHNV_G	59.7802
VHSV G U28747	BBA19189.1 IHNV_G	59.7802
VHSV G DQ401187	BBA19189.1 IHNV_G	59.7802
VHSV G KC117216	BBA19189.1 IHNV_G	59.7802
VHSV G KC117226	BBA19189.1 IHNV_G	59.7802
VHSV G KC117215	BBA19189.1 IHNV_G	59.7802
VHSV G DQ401188	BBA19189.1 IHNV_G	60
VHSV G DQ401191	BBA19189.1 IHNV_G	60
VHSV G MW574348	BBA19189.1 IHNV_G	60
VHSV G KC117220	BBA19189.1 IHNV_G	60
VHSV G KC117233	BBA19189.1 IHNV_G	60.2198
VHSV G KC117240	BBA19189.1 IHNV_G	60
VHSV G KC117234	BBA19189.1 IHNV_G	59.7802
VHSV G KC117244	BBA19189.1 IHNV_G	59.7802
VHSV G KC117231	BBA19189.1 IHNV_G	60.2198
VHSV G KC117246	BBA19189.1 IHNV_G	60
VHSV G AB179621	BBA19189.1 IHNV_G	60
VHSV G MN038328	BBA19189.1 IHNV_G	60.2198
VHSV G MN038329	BBA19189.1 IHNV_G	61.3187
VHSV G KC117239	BBA19189.1 IHNV_G	60
VHSV G KM972679	BBA19189.1 IHNV_G	60.6593
VHSV G MN038334	BBA19189.1 IHNV_G	60.2198
VHSV G JF792424	BBA19189.1 IHNV_G	60.4396
VHSV G KM926343	BBA19189.1 IHNV_G	60.4396
VHSV G AY546582	BBA19189.1 IHNV_G	60.8791
VHSV G EU708766	BBA19189.1 IHNV_G	61.0989
VHSV G MK829397	BBA19189.1 IHNV_G	61.0989
VHSV G EU481506	BBA19189.1 IHNV_G	60.8791
VHSV G KF477302	BBA19189.1 IHNV_G	60.4396
VHSV G AY546632	BBA19189.1 IHNV_G	60.8791
VHSV G LN876920	BBA19189.1 IHNV_G	60
VHSV G JQ651388	BBA19189.1 IHNV_G	60.4396
VHSV G AY546629	BBA19189.1 IHNV_G	60.8791
VHSV G AY546630	BBA19189.1 IHNV_G	61.0989
VHSV G AY546620	BBA19189.1 IHNV_G	60.6593
VHSV G KP334106	BBA19189.1 IHNV_G	60.2198
VHSV G MT162435	BBA19189.1 IHNV_G	61.3187
VHSV G KC117230	BBA19189.1 IHNV_G	60
VHSV G MT162452	BBA19189.1 IHNV_G	60.6593
VHSV G MT162441	BBA19189.1 IHNV_G	61.0989
VHSV G KM972680	BBA19189.1 IHNV_G	60.6593
VHSV G AY546581	BBA19189.1 IHNV_G	61.3187
VHSV G KC117232	BBA19189.1 IHNV_G	60.2198
VHSV G MK829416	BBA19189.1 IHNV_G	60.6593
VHSV G LN877207	BBA19189.1 IHNV_G	60.6593
VHSV G AY546628	BBA19189.1 IHNV_G	60.8791
VHSV G AY546572	BBA19189.1 IHNV_G	61.0989
VHSV G AY546580	BBA19189.1 IHNV_G	60.8791
VHSV G KU878199	BBA19189.1 IHNV_G	60.6593
VHSV G MK829399	BBA19189.1 IHNV_G	61.0989
VHSV G KJ768664	BBA19189.1 IHNV_G	61.0989
VHSV G KM972678	BBA19189.1 IHNV_G	60.4396
VHSV G AY54657	BBA19189.1 IHNV_G	61.0989
VHSV G LN876865	BBA19189.1 IHNV_G	60
VHSV G AY546584	BBA19189.1 IHNV_G	61.0989
VHSV G AB839747	BBA19189.1 IHNV_G	61.3187
VHSV G MK829393	BBA19189.1 IHNV_G	61.0989
VHSV G LN877206	BBA19189.1 IHNV_G	60.8791
VHSV G DQ401190	BBA19189.1 IHNV_G	61.0989
VHSV G JQ755265	BBA19189.1 IHNV_G	61.0989
VHSV G AY546631	BBA19189.1 IHNV_G	61.0989
VHSV G MT162437	BBA19189.1 IHNV_G	60.6593
VHSV G AY546579	BBA19189.1 IHNV_G	61.0989
VHSV G LN876785	BBA19189.1 IHNV_G	61.0989
VHSV G AY546583	BBA19189.1 IHNV_G	61.0989
VHSV G MK829415	BBA19189.1 IHNV_G	61.3187
VHSV G AF143863	BBA19189.1 IHNV_G	61.0989
VHSV G AF345857	BBA19189.1 IHNV_G	60.6593
VHSV G AB839748	BBA19189.1 IHNV_G	60.8791
VHSV G MN038333	BBA19189.1 IHNV_G	60.6593
VHSV G AY546621	BBA19189.1 IHNV_G	61.0989
VHSV G MT162445	BBA19189.1 IHNV_G	61.0989
VHSV G MF176926	BBA19189.1 IHNV_G	60.6593
VHSV G AY546619	BBA19189.1 IHNV_G	60.6593
ACP43438.1 VHSV_G	BBA19189.1 IHNV_G	61.3187
AAF04478.1 VHSV_G	BBA19189.1 IHNV_G	61.0989
QGR68819.1 VHSV_G	BBA19189.1 IHNV_G	60.8791
AOG30598.1 VHSV_G	BBA19189.1 IHNV_G	60.8791
AGI55874.1 VHSV_G	BBA19189.1 IHNV_G	60.4396
AAT01193.1 VHSV_G	BBA19189.1 IHNV_G	60.6593
AOG30631.1 VHSV_G	BBA19189.1 IHNV_G	59.7802
AAT01191.1 VHSV_G	BBA19189.1 IHNV_G	60.6593
ACH89158.1 VHSV_G	BBA19189.1 IHNV_G	60.4396
P27662.1 VHSV_G	BBA19189.1 IHNV_G	60.6593
AAN85721.1 VHSV_G	BBA19189.1 IHNV_G	60
ACH89144.1 VHSV_G	BBA19189.1 IHNV_G	60.4396
ACH89161.1 VHSV_G	BBA19189.1 IHNV_G	60.2198
ACH89119.1 VHSV_G	BBA19189.1 IHNV_G	60.4396
ACH89183.1 VHSV_G	BBA19189.1 IHNV_G	60.6593
CAJ31043.1 VHSV_G	BBA19189.1 IHNV_G	60.6593
CTQ88035.1 VHSV_G	BBA19189.1 IHNV_G	60.6593
ACH89153.1 VHSV_G	BBA19189.1 IHNV_G	60.4396
CTQ87904.1 VHSV_G	BBA19189.1 IHNV_G	60.4396
ACH89112.1 VHSV_G	BBA19189.1 IHNV_G	60.2198
CAB59215.1 VHSV_G	BBA19189.1 IHNV_G	61.0989
CTQ88018.1 VHSV_G	BBA19189.1 IHNV_G	60.2198
ACH89152.1 VHSV_G	BBA19189.1 IHNV_G	60.4396
CTQ87681.1 VHSV_G	BBA19189.1 IHNV_G	60.6593
ACH89182.1 VHSV_G	BBA19189.1 IHNV_G	60.4396
CTQ87841.1 VHSV_G	BBA19189.1 IHNV_G	60.6593
AOG30629.1 VHSV_G	BBA19189.1 IHNV_G	60
CTQ87976.1 VHSV_G	BBA19189.1 IHNV_G	60.4396
CTQ87969.1 VHSV_G	BBA19189.1 IHNV_G	60.2198
CTQ87682.1 VHSV_G	BBA19189.1 IHNV_G	60.6593
CAJ31039.1 VHSV_G	BBA19189.1 IHNV_G	60.6593
CTQ88025.1 VHSV_G	BBA19189.1 IHNV_G	60.2198
CTQ88023.1 VHSV_G	BBA19189.1 IHNV_G	60.2198
CTQ87676.1 VHSV_G	BBA19189.1 IHNV_G	60.6593
AGI56031.1 VHSV_G	BBA19189.1 IHNV_G	59.7802
AFC78103.1 VHSV_G	BBA19189.1 IHNV_G	60
ACH89164.1 VHSV_G	BBA19189.1 IHNV_G	60.2198
CTQ88005.1 VHSV_G	BBA19189.1 IHNV_G	60.2198
CTQ87948.1 VHSV_G	BBA19189.1 IHNV_G	60.4396
AAT01168.1 VHSV_G	BBA19189.1 IHNV_G	60.4396
QGR68795.1 VHSV_G	BBA19189.1 IHNV_G	60.6593
CTQ87986.1 VHSV_G	BBA19189.1 IHNV_G	60.4396
AFC78101.1 VHSV_G	BBA19189.1 IHNV_G	60
AFC78078.1 VHSV_G	BBA19189.1 IHNV_G	60
QQD86680.1 VHSV_G	BBA19189.1 IHNV_G	60.8791
AOG30614.1 VHSV_G	BBA19189.1 IHNV_G	60.8791
AFC78073.1 VHSV_G	BBA19189.1 IHNV_G	60
QKO28100.1 VHSV_G	BBA19189.1 IHNV_G	60.4396
AGI56026.1 VHSV_G	BBA19189.1 IHNV_G	59.7802
AFC78099.1 VHSV_G	BBA19189.1 IHNV_G	60
CTQ88068.1 VHSV_G	BBA19189.1 IHNV_G	60.6593
AFC78098.1 VHSV_G	BBA19189.1 IHNV_G	59.7802
CTQ87685.1 VHSV_G	BBA19189.1 IHNV_G	61.0989
CTQ87982.1 VHSV_G	BBA19189.1 IHNV_G	60.4396
CTQ87697.1 VHSV_G	BBA19189.1 IHNV_G	60.4396
AAL83805.1 VHSV_G	BBA19189.1 IHNV_G	60.4396
NP 049548.1 VHSV_G	BBA19189.1 IHNV_G	60.6593
CTQ87975.1 VHSV_G	BBA19189.1 IHNV_G	60.2198
AFC78141.1 VHSV_G	BBA19189.1 IHNV_G	59.7802
CAA52080.1 VHSV_G	BBA19189.1 IHNV_G	60.6593
AOG30700.1 VHSV_G	BBA19189.1 IHNV_G	60.4396
QQD86638.1 VHSV_G	BBA19189.1 IHNV_G	60.8791
AFC78117.1 VHSV_G	BBA19189.1 IHNV_G	60
CTQ87686.1 VHSV_G	BBA19189.1 IHNV_G	60.6593
AAT01182.1 VHSV_G	BBA19189.1 IHNV_G	60
CTQ87968.1 VHSV_G	BBA19189.1 IHNV_G	60.4396
QGJ79539.1 VHSV_G	BBA19189.1 IHNV_G	60.6593
AAT01181.1 VHSV_G	BBA19189.1 IHNV_G	60
CTQ87822.1 VHSV_G	BBA19189.1 IHNV_G	60.8791
QGA30697.1 VHSV_G	BBA19189.1 IHNV_G	60.2198
CTQ87751.1 VHSV_G	BBA19189.1 IHNV_G	59.7802
QKO28099.1 VHSV_G	BBA19189.1 IHNV_G	60.4396
AAT01167.1 VHSV_G	BBA19189.1 IHNV_G	60.2198
CTQ87823.1 VHSV_G	BBA19189.1 IHNV_G	60.6593
AOG30698.1 VHSV_G	BBA19189.1 IHNV_G	60.2198
QKO28102.1 VHSV_G	BBA19189.1 IHNV_G	60.2198
AOG30603.1 VHSV_G	BBA19189.1 IHNV_G	60.4396
CTQ87995.1 VHSV_G	BBA19189.1 IHNV_G	60.6593
AOG30705.1 VHSV_G	BBA19189.1 IHNV_G	60.4396
CTQ88008.1 VHSV_G	BBA19189.1 IHNV_G	60.4396
CTQ88041.1 VHSV_G	BBA19189.1 IHNV_G	60.4396
CTQ87763.1 VHSV_G	BBA19189.1 IHNV_G	60
ACH89109.1 VHSV_G	BBA19189.1 IHNV_G	60.2198
CTQ87836.1 VHSV_G	BBA19189.1 IHNV_G	60.2198
AAT01173.1 VHSV_G	BBA19189.1 IHNV_G	60
CTQ87992.1 VHSV_G	BBA19189.1 IHNV_G	60.4396
AOG30602.1 VHSV_G	BBA19189.1 IHNV_G	60
AAT01162.1 VHSV_G	BBA19189.1 IHNV_G	60.6593
CTQ87855.1 VHSV_G	BBA19189.1 IHNV_G	59.7802
AAT01170.1 VHSV_G	BBA19189.1 IHNV_G	60.4396
AQT19202.1 VHSV_G	BBA19189.1 IHNV_G	60
CTQ87905.1 VHSV_G	BBA19189.1 IHNV_G	60.4396
ACH89126.1 VHSV_G	BBA19189.1 IHNV_G	60.8791
AFC78114.1 VHSV_G	BBA19189.1 IHNV_G	60
ACH89116.1 VHSV_G	BBA19189.1 IHNV_G	60.2198
ACH89127.1 VHSV_G	BBA19189.1 IHNV_G	60.8791
ACH89148.1 VHSV_G	BBA19189.1 IHNV_G	60.6593
AQT19186.1 VHSV_G	BBA19189.1 IHNV_G	60.4396
CTQ87980.1 VHSV_G	BBA19189.1 IHNV_G	60.6593
CTQ87680.1 VHSV_G	BBA19189.1 IHNV_G	60.6593
CTQ87803.1 VHSV_G	BBA19189.1 IHNV_G	60.2198
CTQ87786.1 VHSV_G	BBA19189.1 IHNV_G	60
AEY56119.1 VHSV_G	BBA19189.1 IHNV_G	59.7802
AOG30699.1 VHSV_G	BBA19189.1 IHNV_G	60.4396
CTQ87797.1 VHSV_G	BBA19189.1 IHNV_G	60
APZ77042.1 VHSV_G	BBA19189.1 IHNV_G	60
AOG30690.1 VHSV_G	BBA19189.1 IHNV_G	60.2198
AOG30653.1 VHSV_G	BBA19189.1 IHNV_G	60.6593
CTQ87785.1 VHSV_G	BBA19189.1 IHNV_G	60.2198
CTQ88002.1 VHSV_G	BBA19189.1 IHNV_G	60.4396
QGJ79551.1 VHSV_G	BBA19189.1 IHNV_G	60.6593
AAT01175.1 VHSV_G	BBA19189.1 IHNV_G	60
AOG30601.1 VHSV_G	BBA19189.1 IHNV_G	60.4396
AOG30622.1 VHSV_G	BBA19189.1 IHNV_G	60
ACH89103.1 VHSV_G	BBA19189.1 IHNV_G	60.2198
AAT01169.1 VHSV_G	BBA19189.1 IHNV_G	60
CTQ87993.1 VHSV_G	BBA19189.1 IHNV_G	60.6593
CTQ88009.1 VHSV_G	BBA19189.1 IHNV_G	60.6593
AOG30623.1 VHSV_G	BBA19189.1 IHNV_G	60.2198
CTQ87826.1 VHSV_G	BBA19189.1 IHNV_G	60.6593
CTQ88075.1 VHSV_G	BBA19189.1 IHNV_G	60.4396
AAB26115.1 VHSV_G	BBA19189.1 IHNV_G	60.8791
CTQ88079.1 VHSV_G	BBA19189.1 IHNV_G	60.6593
CTQ87770.1 VHSV_G	BBA19189.1 IHNV_G	59.7802
AGI56023.1 VHSV_G	BBA19189.1 IHNV_G	59.5604
AFC78119.1 VHSV_G	BBA19189.1 IHNV_G	60.2198
CTQ88099.1 VHSV_G	BBA19189.1 IHNV_G	60.6593
CTQ88105.1 VHSV_G	BBA19189.1 IHNV_G	60.4396
CTQ88014.1 VHSV_G	BBA19189.1 IHNV_G	60.4396
CTQ87755.1 VHSV_G	BBA19189.1 IHNV_G	60.2198
ACH89130.1 VHSV_G	BBA19189.1 IHNV_G	60.6593
CTQ87923.1 VHSV_G	BBA19189.1 IHNV_G	60.6593
CTQ88031.1 VHSV_G	BBA19189.1 IHNV_G	60.6593
ACH89115.1 VHSV_G	BBA19189.1 IHNV_G	60
AAL83804.1 VHSV_G	BBA19189.1 IHNV_G	60.8791
ACH89138.1 VHSV_G	BBA19189.1 IHNV_G	59.5604
AOG30655.1 VHSV_G	BBA19189.1 IHNV_G	59.7802
AOG30607.1 VHSV_G	BBA19189.1 IHNV_G	60.4396
ACH89165.1 VHSV_G	BBA19189.1 IHNV_G	60
ACH89113.1 VHSV_G	BBA19189.1 IHNV_G	60.4396
AEK86529.1 VHSV_G	BBA19189.1 IHNV_G	59.7802
AOG30702.1 VHSV_G	BBA19189.1 IHNV_G	60.2198
CTQ87987.1 VHSV_G	BBA19189.1 IHNV_G	60.4396
AFC78121.1 VHSV_G	BBA19189.1 IHNV_G	60.2198
QGJ79545.1 VHSV_G	BBA19189.1 IHNV_G	60.4396
AOG30633.1 VHSV_G	BBA19189.1 IHNV_G	60.2198
CTQ87935.1 VHSV_G	BBA19189.1 IHNV_G	59.5604
APZ77048.1 VHSV_G	BBA19189.1 IHNV_G	60
CTQ87764.1 VHSV_G	BBA19189.1 IHNV_G	60
AAT01189.1 VHSV_G	BBA19189.1 IHNV_G	60.6593
AAB88229.1 VHSV_G	BBA19189.1 IHNV_G	60.8791
AQT19219.1 VHSV_G	BBA19189.1 IHNV_G	60
CTQ88049.1 VHSV_G	BBA19189.1 IHNV_G	60.2198
AOG30609.1 VHSV_G	BBA19189.1 IHNV_G	60.4396
QGA30703.1 VHSV_G	BBA19189.1 IHNV_G	60.2198
AOG30620.1 VHSV_G	BBA19189.1 IHNV_G	60.2198
CTQ88030.1 VHSV_G	BBA19189.1 IHNV_G	60.6593
APZ77049.1 VHSV_G	BBA19189.1 IHNV_G	60
CTQ88080.1 VHSV_G	BBA19189.1 IHNV_G	60.8791
ACH89132.1 VHSV_G	BBA19189.1 IHNV_G	60.2198
AAT01179.1 VHSV_G	BBA19189.1 IHNV_G	60.2198
AOG30630.1 VHSV_G	BBA19189.1 IHNV_G	60
APZ77070.1 VHSV_G	BBA19189.1 IHNV_G	60
AOG30610.1 VHSV_G	BBA19189.1 IHNV_G	60.4396
CTQ87754.1 VHSV_G	BBA19189.1 IHNV_G	60
AOG30671.1 VHSV_G	BBA19189.1 IHNV_G	60.6593
APZ77059.1 VHSV_G	BBA19189.1 IHNV_G	60.2198
AOG30651.1 VHSV_G	BBA19189.1 IHNV_G	59.7802
APZ77069.1 VHSV_G	BBA19189.1 IHNV_G	60.2198
AOG30649.1 VHSV_G	BBA19189.1 IHNV_G	60.2198
QGA30607.1 VHSV_G	BBA19189.1 IHNV_G	61.0989
CTQ87758.1 VHSV_G	BBA19189.1 IHNV_G	60
CTQ87705.1 VHSV_G	BBA19189.1 IHNV_G	60
CTQ88011.1 VHSV_G	BBA19189.1 IHNV_G	60.4396
ACH89125.1 VHSV_G	BBA19189.1 IHNV_G	60.2198
QGJ79485.1 VHSV_G	BBA19189.1 IHNV_G	60.2198
CTQ88081.1 VHSV_G	BBA19189.1 IHNV_G	60
CTQ88017.1 VHSV_G	BBA19189.1 IHNV_G	60.4396
CTQ87698.1 VHSV_G	BBA19189.1 IHNV_G	60.6593
CTQ87699.1 VHSV_G	BBA19189.1 IHNV_G	60
ACH89102.1 VHSV_G	BBA19189.1 IHNV_G	60.2198
CTQ87719.1 VHSV_G	BBA19189.1 IHNV_G	60
ACH89140.1 VHSV_G	BBA19189.1 IHNV_G	59.5604
QKO28101.1 VHSV_G	BBA19189.1 IHNV_G	60.4396
AQT19222.1 VHSV_G	BBA19189.1 IHNV_G	60
CAJ30997.1 VHSV_G	BBA19189.1 IHNV_G	60.6593
AFC78110.1 VHSV_G	BBA19189.1 IHNV_G	59.7802
APZ77047.1 VHSV_G	BBA19189.1 IHNV_G	60
CTQ87991.1 VHSV_G	BBA19189.1 IHNV_G	60
CTQ87981.1 VHSV_G	BBA19189.1 IHNV_G	60.2198
ACH89143.1 VHSV_G	BBA19189.1 IHNV_G	59.7802
CTQ87848.1 VHSV_G	BBA19189.1 IHNV_G	59.7802
CAJ31017.1 VHSV_G	BBA19189.1 IHNV_G	60.8791
CTQ87824.1 VHSV_G	BBA19189.1 IHNV_G	61.0989
QQD86614.1 VHSV_G	BBA19189.1 IHNV_G	60.8791
AOG30638.1 VHSV_G	BBA19189.1 IHNV_G	60
ACH89100.1 VHSV_G	BBA19189.1 IHNV_G	60.8791
AQT19185.1 VHSV_G	BBA19189.1 IHNV_G	60.4396
CTQ87825.1 VHSV_G	BBA19189.1 IHNV_G	60.6593
ACH89150.1 VHSV_G	BBA19189.1 IHNV_G	60.4396
CAJ31021.1 VHSV_G	BBA19189.1 IHNV_G	60.6593
CAJ31007.1 VHSV_G	BBA19189.1 IHNV_G	60.6593
QGR68885.1 VHSV_G	BBA19189.1 IHNV_G	60.4396
AFC78090.1 VHSV_G	BBA19189.1 IHNV_G	59.5604
AFC78120.1 VHSV_G	BBA19189.1 IHNV_G	60.2198
CTQ88026.1 VHSV_G	BBA19189.1 IHNV_G	60.8791
APZ77066.1 VHSV_G	BBA19189.1 IHNV_G	60.2198
CTQ87922.1 VHSV_G	BBA19189.1 IHNV_G	60.6593
CTQ87714.1 VHSV_G	BBA19189.1 IHNV_G	60
CTQ87775.1 VHSV_G	BBA19189.1 IHNV_G	60.2198
CTQ88019.1 VHSV_G	BBA19189.1 IHNV_G	60
AQT19196.1 VHSV_G	BBA19189.1 IHNV_G	60.4396
CTQ87728.1 VHSV_G	BBA19189.1 IHNV_G	61.0989
AOG30599.1 VHSV_G	BBA19189.1 IHNV_G	60.6593
AOG30608.1 VHSV_G	BBA19189.1 IHNV_G	60.8791
ATO91453.1 VHSV_G	BBA19189.1 IHNV_G	60.6593
ACH89155.1 VHSV_G	BBA19189.1 IHNV_G	60.2198
AOG30669.1 VHSV_G	BBA19189.1 IHNV_G	60.6593
QGA30625.1 VHSV_G	BBA19189.1 IHNV_G	60.8791
AFC78097.1 VHSV_G	BBA19189.1 IHNV_G	59.7802
CTQ87742.1 VHSV_G	BBA19189.1 IHNV_G	60
CTQ87729.1 VHSV_G	BBA19189.1 IHNV_G	60
APZ77065.1 VHSV_G	BBA19189.1 IHNV_G	60
AFC78143.1 VHSV_G	BBA19189.1 IHNV_G	59.7802
QQD86608.1 VHSV_G	BBA19189.1 IHNV_G	60.8791
CAJ31025.1 VHSV_G	BBA19189.1 IHNV_G	60.8791
AOG30665.1 VHSV_G	BBA19189.1 IHNV_G	60.4396
AAT01174.1 VHSV_G	BBA19189.1 IHNV_G	61.0989
CTQ87807.1 VHSV_G	BBA19189.1 IHNV_G	60
AAT01171.1 VHSV_G	BBA19189.1 IHNV_G	60.2198
CAJ30999.1 VHSV_G	BBA19189.1 IHNV_G	60.6593
AAT01177.1 VHSV_G	BBA19189.1 IHNV_G	60
ACH89104.1 VHSV_G	BBA19189.1 IHNV_G	60
CTQ87732.1 VHSV_G	BBA19189.1 IHNV_G	60
CTQ87750.1 VHSV_G	BBA19189.1 IHNV_G	60.2198
ACH89156.1 VHSV_G	BBA19189.1 IHNV_G	61.0989
ACH89128.1 VHSV_G	BBA19189.1 IHNV_G	59.7802
AFC78122.1 VHSV_G	BBA19189.1 IHNV_G	60
AAT01164.1 VHSV_G	BBA19189.1 IHNV_G	61.0989
ACH89107.1 VHSV_G	BBA19189.1 IHNV_G	60.6593
AAT01172.1 VHSV_G	BBA19189.1 IHNV_G	61.0989
AAT01145.1 VHSV_G	BBA19189.1 IHNV_G	60.6593
CTQ87741.1 VHSV_G	BBA19189.1 IHNV_G	61.0989
AQT19183.1 VHSV_G	BBA19189.1 IHNV_G	60
ACH89106.1 VHSV_G	BBA19189.1 IHNV_G	60.6593
AOG30605.1 VHSV_G	BBA19189.1 IHNV_G	60.8791
AKC42402.1 VHSV_G	BBA19189.1 IHNV_G	60.2198
ACH89145.1 VHSV_G	BBA19189.1 IHNV_G	61.0989
CTQ87730.1 VHSV_G	BBA19189.1 IHNV_G	60
CTQ88039.1 VHSV_G	BBA19189.1 IHNV_G	60.6593
AEL00501.1 VHSV_G	BBA19189.1 IHNV_G	61.5385
CTQ88102.1 VHSV_G	BBA19189.1 IHNV_G	60.8791
ACH89151.1 VHSV_G	BBA19189.1 IHNV_G	60
AAT01180.1 VHSV_G	BBA19189.1 IHNV_G	60.2198
AAT01163.1 VHSV_G	BBA19189.1 IHNV_G	60.8791
CTQ87782.1 VHSV_G	BBA19189.1 IHNV_G	60.2198
AAT01151.1 VHSV_G	BBA19189.1 IHNV_G	61.3187
CTQ87735.1 VHSV_G	BBA19189.1 IHNV_G	61.0989
CTQ87753.1 VHSV_G	BBA19189.1 IHNV_G	60
CTQ87779.1 VHSV_G	BBA19189.1 IHNV_G	60.2198
CTQ88085.1 VHSV_G	BBA19189.1 IHNV_G	60
AEL00508.1 VHSV_G	BBA19189.1 IHNV_G	61.3187
AEL00498.1 VHSV_G	BBA19189.1 IHNV_G	61.5385
QGJ79533.1 VHSV_G	BBA19189.1 IHNV_G	59.5604
AQT19182.1 VHSV_G	BBA19189.1 IHNV_G	60.2198
AAT01152.1 VHSV_G	BBA19189.1 IHNV_G	61.5385
AAT01190.1 VHSV_G	BBA19189.1 IHNV_G	60.6593
AOG30685.1 VHSV_G	BBA19189.1 IHNV_G	59.5604
AAT01192.1 VHSV_G	BBA19189.1 IHNV_G	60.4396
CTQ87901.1 VHSV_G	BBA19189.1 IHNV_G	60
ACH89173.1 VHSV_G	BBA19189.1 IHNV_G	59.5604
AAT01160.1 VHSV_G	BBA19189.1 IHNV_G	60.8791
ACH89136.1 VHSV_G	BBA19189.1 IHNV_G	59.5604
AEL00512.1 VHSV_G	BBA19189.1 IHNV_G	61.3187
AOG30639.1 VHSV_G	BBA19189.1 IHNV_G	59.5604
AOG30687.1 VHSV_G	BBA19189.1 IHNV_G	59.5604
ADI58772.1 VHSV_G	BBA19189.1 IHNV_G	61.3187
CTQ87916.1 VHSV_G	BBA19189.1 IHNV_G	59.3407
ACH89185.1 VHSV_G	BBA19189.1 IHNV_G	59.5604
CTQ87907.1 VHSV_G	BBA19189.1 IHNV_G	59.5604
CTQ88000.1 VHSV_G	BBA19189.1 IHNV_G	60.2198
AFC78137.1 VHSV_G	BBA19189.1 IHNV_G	59.3407
ACH89108.1 VHSV_G	BBA19189.1 IHNV_G	59.5604
ACH89159.1 VHSV_G	BBA19189.1 IHNV_G	59.5604
AXF38172.1 VHSV_G	BBA19189.1 IHNV_G	59.5604
ACH89167.1 VHSV_G	BBA19189.1 IHNV_G	59.5604
AAT01146.1 VHSV_G	BBA19189.1 IHNV_G	60
CTQ87867.1 VHSV_G	BBA19189.1 IHNV_G	59.7802
CTQ88032.1 VHSV_G	BBA19189.1 IHNV_G	59.7802
CTQ87933.1 VHSV_G	BBA19189.1 IHNV_G	59.3407
AXF38174.1 VHSV_G	BBA19189.1 IHNV_G	59.5604
ACH89146.1 VHSV_G	BBA19189.1 IHNV_G	59.5604
CTQ88053.1 VHSV_G	BBA19189.1 IHNV_G	59.5604
AOG30654.1 VHSV_G	BBA19189.1 IHNV_G	59.7802
CTQ88048.1 VHSV_G	BBA19189.1 IHNV_G	60.2198
QQD86662.1 VHSV_G	BBA19189.1 IHNV_G	59.5604
CTQ87845.1 VHSV_G	BBA19189.1 IHNV_G	59.5604
AOG30695.1 VHSV_G	BBA19189.1 IHNV_G	59.7802
AEL00507.1 VHSV_G	BBA19189.1 IHNV_G	61.3187
AKV56247.1 VHSV_G	BBA19189.1 IHNV_G	59.5604
AOG30682.1 VHSV_G	BBA19189.1 IHNV_G	59.5604
AAT01176.1 VHSV_G	BBA19189.1 IHNV_G	59.7802
AOG30656.1 VHSV_G	BBA19189.1 IHNV_G	59.5604
CTQ87858.1 VHSV_G	BBA19189.1 IHNV_G	59.5604
AEL00506.1 VHSV_G	BBA19189.1 IHNV_G	61.3187
ACH89131.1 VHSV_G	BBA19189.1 IHNV_G	60.2198
ACH89122.1 VHSV_G	BBA19189.1 IHNV_G	60
CTQ88043.1 VHSV_G	BBA19189.1 IHNV_G	59.5604
AFC78139.1 VHSV_G	BBA19189.1 IHNV_G	59.3407
ACH89105.1 VHSV_G	BBA19189.1 IHNV_G	59.7802
AXF38177.1 VHSV_G	BBA19189.1 IHNV_G	59.5604
AYC44627.2 VHSV_G	BBA19189.1 IHNV_G	59.5604
CTQ88054.1 VHSV_G	BBA19189.1 IHNV_G	59.7802
AFC78142.1 VHSV_G	BBA19189.1 IHNV_G	60
AOG30691.1 VHSV_G	BBA19189.1 IHNV_G	59.3407
AOG30647.1 VHSV_G	BBA19189.1 IHNV_G	59.5604
CTQ87871.1 VHSV_G	BBA19189.1 IHNV_G	59.5604
ACH89114.1 VHSV_G	BBA19189.1 IHNV_G	59.5604
CTQ88067.1 VHSV_G	BBA19189.1 IHNV_G	59.5604
CTQ87928.1 VHSV_G	BBA19189.1 IHNV_G	59.5604
ACH89174.1 VHSV_G	BBA19189.1 IHNV_G	59.5604
AFC78131.1 VHSV_G	BBA19189.1 IHNV_G	59.5604
ACH89129.1 VHSV_G	BBA19189.1 IHNV_G	59.5604
CTQ88012.1 VHSV_G	BBA19189.1 IHNV_G	59.7802
AOG30666.1 VHSV_G	BBA19189.1 IHNV_G	59.5604
CTQ87998.1 VHSV_G	BBA19189.1 IHNV_G	59.5604
QCZ35152.1 VHSV_G	BBA19189.1 IHNV_G	59.5604
CTQ88038.1 VHSV_G	BBA19189.1 IHNV_G	59.5604
CTQ87929.1 VHSV_G	BBA19189.1 IHNV_G	59.5604
CTQ87853.1 VHSV_G	BBA19189.1 IHNV_G	59.3407
ACH89124.1 VHSV_G	BBA19189.1 IHNV_G	60.2198
CTQ87886.1 VHSV_G	BBA19189.1 IHNV_G	60
ACH89176.1 VHSV_G	BBA19189.1 IHNV_G	59.7802
AEL00499.1 VHSV_G	BBA19189.1 IHNV_G	61.3187
CTQ87931.1 VHSV_G	BBA19189.1 IHNV_G	59.7802
CTQ87940.1 VHSV_G	BBA19189.1 IHNV_G	59.1209
AOG30692.1 VHSV_G	BBA19189.1 IHNV_G	59.3407
CTQ88065.1 VHSV_G	BBA19189.1 IHNV_G	59.5604
CTQ87846.1 VHSV_G	BBA19189.1 IHNV_G	59.5604
AFC78129.1 VHSV_G	BBA19189.1 IHNV_G	59.5604
CTQ87906.1 VHSV_G	BBA19189.1 IHNV_G	59.5604
APZ77058.1 VHSV_G	BBA19189.1 IHNV_G	60.2198
CTQ87830.1 VHSV_G	BBA19189.1 IHNV_G	59.7802
AOG30668.1 VHSV_G	BBA19189.1 IHNV_G	59.5604
AEL00513.1 VHSV_G	BBA19189.1 IHNV_G	61.3187
CTQ88051.1 VHSV_G	BBA19189.1 IHNV_G	60
CTQ88052.1 VHSV_G	BBA19189.1 IHNV_G	59.5604
AOG30677.1 VHSV_G	BBA19189.1 IHNV_G	59.5604
ACT66003.1 VHSV_G	BBA19189.1 IHNV_G	59.5604
CTQ87874.1 VHSV_G	BBA19189.1 IHNV_G	59.5604
CTQ87865.1 VHSV_G	BBA19189.1 IHNV_G	59.5604
CTQ87945.1 VHSV_G	BBA19189.1 IHNV_G	59.5604
AQT19209.1 VHSV_G	BBA19189.1 IHNV_G	60
CTQ87996.1 VHSV_G	BBA19189.1 IHNV_G	59.3407
AKV56267.1 VHSV_G	BBA19189.1 IHNV_G	59.5604
AXF38175.1 VHSV_G	BBA19189.1 IHNV_G	59.5604
AAB88230.1 VHSV_G	BBA19189.1 IHNV_G	60.8791
CTQ87835.1 VHSV_G	BBA19189.1 IHNV_G	59.7802
QEU52488.1 VHSV_G	BBA19189.1 IHNV_G	59.1209
ACH89142.1 VHSV_G	BBA19189.1 IHNV_G	59.7802
QCB92090.1VHSV_G	BBA19189.1 IHNV_G	59.5604
CTQ88037.1 VHSV_G	BBA19189.1 IHNV_G	59.5604
CTQ87831.1 VHSV_G	BBA19189.1 IHNV_G	59.7802
CTQ87832.1 VHSV_G	BBA19189.1 IHNV_G	59.7802
CTQ87912.1 VHSV_G	BBA19189.1 IHNV_G	59.3407
AAB88231.1 VHSV_G	BBA19189.1 IHNV_G	60.8791
AKV56268.1 VHSV_G	BBA19189.1 IHNV_G	60.2198
AKV56269.1 VHSV_G	BBA19189.1 IHNV_G	59.5604
ACH89101.1 VHSV_G	BBA19189.1 IHNV_G	60.8791
AFC78138.1 VHSV_G	BBA19189.1 IHNV_G	59.5604
CTQ87870.1 VHSV_G	BBA19189.1 IHNV_G	59.7802
NP 042679.1 IHNV_G	BBA19189.1 IHNV_G	5.49451
AAC42148.1 IHNV_G	BBA19189.1 IHNV_G	5.05495
AAC42134.1 IHNV_G	BBA19189.1 IHNV_G	5.49451
AAC42126.1 IHNV_G	BBA19189.1 IHNV_G	5.27473
Q82706.1 IHNV_G	BBA19189.1 IHNV_G	5.93407
BAF03208.1 IHNV_G	BBA19189.1 IHNV_G	4.83516
AAC42136.1 IHNV_G	BBA19189.1 IHNV_G	5.05495
ABA41533.1 IHNV_G	BBA19189.1 IHNV_G	4.83516
AAC42142.1 IHNV_G	BBA19189.1 IHNV_G	5.05495
AAC42140.1 IHNV_G	BBA19189.1 IHNV_G	5.93407
BAF03210.1 IHNV_G	BBA19189.1 IHNV_G	5.49451
P07923.2 IHNV_G	BBA19189.1 IHNV_G	5.49451
ACY41168.1 IHNV_G	BBA19189.1 IHNV_G	5.93407
ACA24121.1 IHNV_G	BBA19189.1 IHNV_G	6.15385
ACG50031.1 IHNV_G	BBA19189.1 IHNV_G	5.93407
AOG30709.1 IHNV_G	BBA19189.1 IHNV_G	5.93407
ACG50028.1 IHNV_G	BBA19189.1 IHNV_G	6.15385
ACG50022.1 IHNV_G	BBA19189.1 IHNV_G	6.15385
BAF03209.1 IHNV_G	BBA19189.1 IHNV_G	5.05495
AOG30708.1 IHNV_G	BBA19189.1 IHNV_G	6.15385
ACG50018.1 IHNV_G	BBA19189.1 IHNV_G	6.15385
ABA41534.1 IHNV_G	BBA19189.1 IHNV_G	5.05495
CUS19886.1 IHNV_G	BBA19189.1 IHNV_G	6.15385
ACG50026.1 IHNV_G	BBA19189.1 IHNV_G	6.37363
AAQ97667.1 IHNV_G	BBA19189.1 IHNV_G	5.71429
AAC42144.1 IHNV_G	BBA19189.1 IHNV_G	5.27473
ABW86847.1 IHNV_G	BBA19189.1 IHNV_G	5.71429
QGR26059.1 IHNV_G	BBA19189.1 IHNV_G	6.37363
AAC42138.1 IHNV_G	BBA19189.1 IHNV_G	5.93407
AOG30717.1 IHNV_G	BBA19189.1 IHNV_G	6.15385
AOG30730.1 IHNV_G	BBA19189.1 IHNV_G	6.15385
ACG50019.1 IHNV_G	BBA19189.1 IHNV_G	6.37363
CUS19915.1 IHNV_G	BBA19189.1 IHNV_G	6.15385
ACA24123.1 IHNV_G	BBA19189.1 IHNV_G	6.37363
ACA24109.1 IHNV_G	BBA19189.1 IHNV_G	6.37363
AWT04825.1 IHNV_G	BBA19189.1 IHNV_G	5.49451
AAA97894.1 IHNV_G	BBA19189.1 IHNV_G	5.27473
ACG50039.1 IHNV_G	BBA19189.1 IHNV_G	5.93407
ACG50033.1 IHNV_G	BBA19189.1 IHNV_G	5.93407
ACG50046.1 IHNV_G	BBA19189.1 IHNV_G	6.15385
AOG30707.1 IHNV_G	BBA19189.1 IHNV_G	6.15385
AOG30706.1 IHNV_G	BBA19189.1 IHNV_G	6.37363
AAC42128.1 IHNV_G	BBA19189.1 IHNV_G	5.05495
AOG30722.1 IHNV_G	BBA19189.1 IHNV_G	5.71429
ACA24110.1 IHNV_G	BBA19189.1 IHNV_G	6.37363
AAA50253.1 IHNV_G	BBA19189.1 IHNV_G	5.71429
AOG30716.1 IHNV_G	BBA19189.1 IHNV_G	6.37363
CUS19865.1 IHNV_G	BBA19189.1 IHNV_G	6.81319
AOG30744.1 IHNV_G	BBA19189.1 IHNV_G	5.93407
ACG50054.1 IHNV_G	BBA19189.1 IHNV_G	6.15385
CUS19883.1 IHNV_G	BBA19189.1 IHNV_G	6.59341
ACG50030.1 IHNV_G	BBA19189.1 IHNV_G	5.93407
AOG30739.1 IHNV_G	BBA19189.1 IHNV_G	6.59341
CUS19890.1 IHNV_G	BBA19189.1 IHNV_G	6.37363
AAQ97663.1 IHNV_G	BBA19189.1 IHNV_G	5.93407
ACA24112.1 IHNV_G	BBA19189.1 IHNV_G	6.15385
AOG30735.1 IHNV_G	BBA19189.1 IHNV_G	5.93407
AOG30713.1 IHNV_G	BBA19189.1 IHNV_G	5.93407
ACG50023.1 IHNV_G	BBA19189.1 IHNV_G	6.15385
AAQ97664.1 IHNV_G	BBA19189.1 IHNV_G	6.37363
CUS19862.1 IHNV_G	BBA19189.1 IHNV_G	6.37363
CUS19880.1 IHNV_G	BBA19189.1 IHNV_G	6.37363
BAF03211.1 IHNV_G	BBA19189.1 IHNV_G	5.05495
ACA24119.1 IHNV_G	BBA19189.1 IHNV_G	6.37363
ACA24122.1 IHNV_G	BBA19189.1 IHNV_G	5.93407
QGR26071.1 IHNV_G	BBA19189.1 IHNV_G	6.81319
AOG30712.1 IHNV_G	BBA19189.1 IHNV_G	6.59341
BAF03212.1 IHNV_G	BBA19189.1 IHNV_G	5.93407
AOG30714.1 IHNV_G	BBA19189.1 IHNV_G	6.37363
BAF03216.1 IHNV_G	BBA19189.1 IHNV_G	4.3956
AEH95654.1 IHNV_G	BBA19189.1 IHNV_G	5.71429
ACG50029.1 IHNV_G	BBA19189.1 IHNV_G	6.59341
ACG50032.1 IHNV_G	BBA19189.1 IHNV_G	6.37363
QGJ79617.1 IHNV_G	BBA19189.1 IHNV_G	5.93407
ACG50055.1 IHNV_G	BBA19189.1 IHNV_G	6.15385
AOG30789.1 IHNV_G	BBA19189.1 IHNV_G	6.59341
AOG30752.1 IHNV_G	BBA19189.1 IHNV_G	6.59341
BBA19205.1 IHNV_G	BBA19189.1 IHNV_G	5.05495
ACG50021.1 IHNV_G	BBA19189.1 IHNV_G	6.59341
AAQ97665.1 IHNV_G	BBA19189.1 IHNV_G	5.93407
AOG30759.1 IHNV_G	BBA19189.1 IHNV_G	6.15385
ACG50027.1 IHNV_G	BBA19189.1 IHNV_G	6.59341
AOG30723.1 IHNV_G	BBA19189.1 IHNV_G	6.59341
ADB93799.1 IHNV_G	BBA19189.1 IHNV_G	5.49451
AOG30711.1 IHNV_G	BBA19189.1 IHNV_G	6.37363
AOG30728.1 IHNV_G	BBA19189.1 IHNV_G	5.93407
AOG30749.1 IHNV_G	BBA19189.1 IHNV_G	6.15385
AOG30720.1 IHNV_G	BBA19189.1 IHNV_G	5.71429
QPB44631.1 IHNV_G	BBA19189.1 IHNV_G	5.93407
ACG50025.1 IHNV_G	BBA19189.1 IHNV_G	6.59341
AOG30725.1 IHNV_G	BBA19189.1 IHNV_G	6.37363
CUS19887.1 IHNV_G	BBA19189.1 IHNV_G	6.59341
AOG30729.1 IHNV_G	BBA19189.1 IHNV_G	5.93407
ABA41537.1 IHNV_G	BBA19189.1 IHNV_G	5.49451
CUS19903.1 IHNV_G	BBA19189.1 IHNV_G	5.49451
ACG50020.1 IHNV_G	BBA19189.1 IHNV_G	6.81319
BBA19206.1 IHNV_G	BBA19189.1 IHNV_G	3.95604
BAF64530.1 IHNV_G	BBA19189.1 IHNV_G	3.95604
AOG30748.1 IHNV_G	BBA19189.1 IHNV_G	6.59341
AOG30724.1 IHNV_G	BBA19189.1 IHNV_G	7.03297
AAC42132.1 IHNV_G	BBA19189.1 IHNV_G	6.15385
CUS19873.1 IHNV_G	BBA19189.1 IHNV_G	6.15385
ABA41535.1 IHNV_G	BBA19189.1 IHNV_G	5.49451
CUS19916.1 IHNV_G	BBA19189.1 IHNV_G	6.59341
QPB44661.1 IHNV_G	BBA19189.1 IHNV_G	6.81319
AOG30740.1 IHNV_G	BBA19189.1 IHNV_G	6.81319
ACG50056.1 IHNV_G	BBA19189.1 IHNV_G	5.93407
AOG30738.1 IHNV_G	BBA19189.1 IHNV_G	6.59341
AOG30731.1 IHNV_G	BBA19189.1 IHNV_G	6.15385
BBA19207.1 IHNV_G	BBA19189.1 IHNV_G	3.73626
CUS19864.1 IHNV_G	BBA19189.1 IHNV_G	6.37363
CDM99304.1 IHNV_G	BBA19189.1 IHNV_G	6.15385
CDM99292.1 IHNV_G	BBA19189.1 IHNV_G	6.37363
AOG30718.1 IHNV_G	BBA19189.1 IHNV_G	5.71429
AOG30732.1 IHNV_G	BBA19189.1 IHNV_G	5.71429
BAO25699.1 IHNV_G	BBA19189.1 IHNV_G	5.27473
AAQ97661.1 IHNV_G	BBA19189.1 IHNV_G	6.15385
ACG50050.1 IHNV_G	BBA19189.1 IHNV_G	7.25275
AAQ97659.1 IHNV_G	BBA19189.1 IHNV_G	6.59341
AOG30777.1 IHNV_G	BBA19189.1 IHNV_G	5.27473
CUS19881.1 IHNV_G	BBA19189.1 IHNV_G	5.93407
CUS19936.1 IHNV_G	BBA19189.1 IHNV_G	6.15385
CDM99313.1 IHNV_G	BBA19189.1 IHNV_G	6.37363
CDM99296.1 IHNV_G	BBA19189.1 IHNV_G	6.15385
CDM99312.1 IHNV_G	BBA19189.1 IHNV_G	6.37363
AAQ97662.1 IHNV_G	BBA19189.1 IHNV_G	6.59341
CUS19874.1 IHNV_G	BBA19189.1 IHNV_G	7.25275
AOG30760.1 IHNV_G	BBA19189.1 IHNV_G	5.05495
CDM99300.1 IHNV_G	BBA19189.1 IHNV_G	6.37363
ACA24114.1 IHNV_G	BBA19189.1 IHNV_G	6.81319
ACG50036.1 IHNV_G	BBA19189.1 IHNV_G	6.15385
AOG30741.1 IHNV_G	BBA19189.1 IHNV_G	6.81319
ACG50053.1 IHNV_G	BBA19189.1 IHNV_G	5.27473
BBA19210.1 IHNV_G	BBA19189.1 IHNV_G	6.15385
ACA24115.1 IHNV_G	BBA19189.1 IHNV_G	7.25275
AOG30733.1 IHNV_G	BBA19189.1 IHNV_G	5.49451
AOG30726.1 IHNV_G	BBA19189.1 IHNV_G	6.15385
AOG30742.1 IHNV_G	BBA19189.1 IHNV_G	7.03297
AOG30782.1 IHNV_G	BBA19189.1 IHNV_G	5.49451
CDM99299.1 IHNV_G	BBA19189.1 IHNV_G	6.37363
AOG30766.1 IHNV_G	BBA19189.1 IHNV_G	5.27473
CUS19877.1 IHNV_G	BBA19189.1 IHNV_G	6.59341
AAQ97660.1 IHNV_G	BBA19189.1 IHNV_G	5.49451
AOG30727.1 IHNV_G	BBA19189.1 IHNV_G	6.59341
BBA19211.1 IHNV_G	BBA19189.1 IHNV_G	3.2967
CUS19942.1 IHNV_G	BBA19189.1 IHNV_G	6.37363
CUS19905.1 IHNV_G	BBA19189.1 IHNV_G	5.93407
ACA24111.1 IHNV_G	BBA19189.1 IHNV_G	6.37363
CUS19893.1 IHNV_G	BBA19189.1 IHNV_G	5.71429
BAF03214.1 IHNV_G	BBA19189.1 IHNV_G	5.49451
AOG30721.1 IHNV_G	BBA19189.1 IHNV_G	7.03297
AOG30737.1 IHNV_G	BBA19189.1 IHNV_G	6.37363
ACG50045.1 IHNV_G	BBA19189.1 IHNV_G	5.49451
CDM99301.1 IHNV_G	BBA19189.1 IHNV_G	6.59341
AOG30769.1 IHNV_G	BBA19189.1 IHNV_G	6.59341
CUS19907.1 IHNV_G	BBA19189.1 IHNV_G	5.49451
BBD06431.1 IHNV_G	BBA19189.1 IHNV_G	4.61538
CUS19956.1 IHNV_G	BBA19189.1 IHNV_G	6.15385
ACG50042.1 IHNV_G	BBA19189.1 IHNV_G	5.49451
CUS19894.1 IHNV_G	BBA19189.1 IHNV_G	5.93407
AOG30753.1 IHNV_G	BBA19189.1 IHNV_G	6.81319
AOG30780.1 IHNV_G	BBA19189.1 IHNV_G	6.37363
BAF03215.1 IHNV_G	BBA19189.1 IHNV_G	3.95604
ACG50037.1 IHNV_G	BBA19189.1 IHNV_G	5.71429
ACG50041.1 IHNV_G	BBA19189.1 IHNV_G	5.71429
AOG30757.1 IHNV_G	BBA19189.1 IHNV_G	6.37363
CUS19910.1 IHNV_G	BBA19189.1 IHNV_G	5.71429
ACG50034.1 IHNV_G	BBA19189.1 IHNV_G	5.71429
CUS19930.1 IHNV_G	BBA19189.1 IHNV_G	5.49451
AAF91321.1 IHNV_G	BBA19189.1 IHNV_G	4.83516
CUS19900.1 IHNV_G	BBA19189.1 IHNV_G	5.93407
ADF35705.1 IHNV_G	BBA19189.1 IHNV_G	5.71429
AOG30778.1 IHNV_G	BBA19189.1 IHNV_G	5.27473
CUS19901.1 IHNV_G	BBA19189.1 IHNV_G	5.71429
CUS19912.1 IHNV_G	BBA19189.1 IHNV_G	6.15385
ACG50040.1 IHNV_G	BBA19189.1 IHNV_G	5.49451
CUS19908.1 IHNV_G	BBA19189.1 IHNV_G	5.93407
QGJ79593.1 IHNV_G	BBA19189.1 IHNV_G	5.93407
ABA41536.1 IHNV_G	BBA19189.1 IHNV_G	6.81319
AOG30767.1 IHNV_G	BBA19189.1 IHNV_G	5.93407
QGR26065.1 IHNV_G	BBA19189.1 IHNV_G	6.37363
CDM99309.1 IHNV_G	BBA19189.1 IHNV_G	6.59341
CUS19924.1 IHNV_G	BBA19189.1 IHNV_G	5.71429
AOG30743.1 IHNV_G	BBA19189.1 IHNV_G	7.03297
AOG30734.1 IHNV_G	BBA19189.1 IHNV_G	5.93407
ACG50035.1 IHNV_G	BBA19189.1 IHNV_G	5.71429
CUS19931.1 IHNV_G	BBA19189.1 IHNV_G	5.49451
AOG30773.1 IHNV_G	BBA19189.1 IHNV_G	6.37363
AOG30751.1 IHNV_G	BBA19189.1 IHNV_G	5.93407
BBA19209.1 IHNV_G	BBA19189.1 IHNV_G	3.07692
BBA19214.1 IHNV_G	BBA19189.1 IHNV_G	1.97802
AOG30736.1 IHNV_G	BBA19189.1 IHNV_G	7.03297
AOG30772.1 IHNV_G	BBA19189.1 IHNV_G	5.93407
AOG30765.1 IHNV_G	BBA19189.1 IHNV_G	6.81319
ACG50052.1 IHNV_G	BBA19189.1 IHNV_G	5.93407
ACY41167.1 IHNV_G	BBA19189.1 IHNV_G	6.15385
AOG30786.1 IHNV_G	BBA19189.1 IHNV_G	6.37363
CUS19945.1 IHNV_G	BBA19189.1 IHNV_G	7.03297
AOG30762.1 IHNV_G	BBA19189.1 IHNV_G	6.37363
AOG30784.1 IHNV_G	BBA19189.1 IHNV_G	6.59341
BBA19212.1 IHNV_G	BBA19189.1 IHNV_G	2.41758
AOG30785.1 IHNV_G	BBA19189.1 IHNV_G	6.37363
ACY41161.1 IHNV_G	BBA19189.1 IHNV_G	6.59341
AOG30758.1 IHNV_G	BBA19189.1 IHNV_G	6.81319
ACY41164.1 IHNV_G	BBA19189.1 IHNV_G	6.15385
CUS19947.1 IHNV_G	BBA19189.1 IHNV_G	7.03297
BBA19213.1 IHNV_G	BBA19189.1 IHNV_G	2.63736
ACY41165.1 IHNV_G	BBA19189.1 IHNV_G	6.15385
CUS19902.1 IHNV_G	BBA19189.1 IHNV_G	6.37363
AOG30770.1 IHNV_G	BBA19189.1 IHNV_G	6.15385
AOG30790.1 IHNV_G	BBA19189.1 IHNV_G	6.59341
BAF64531.1 IHNV_G	BBA19189.1 IHNV_G	5.93407
AOG30779.1 IHNV_G	BBA19189.1 IHNV_G	7.25275
AOG30792.1 IHNV_G	BBA19189.1 IHNV_G	7.03297
AOG30764.1 IHNV_G	BBA19189.1 IHNV_G	5.93407
CUS19922.1 IHNV_G	BBA19189.1 IHNV_G	6.81319
ACY41163.1 IHNV_G	BBA19189.1 IHNV_G	6.37363
ACY41166.1 IHNV_G	BBA19189.1 IHNV_G	7.25275
BBA19183.1 IHNV_G	BBA19189.1 IHNV_G	1.0989
CDM99317.1 IHNV_G	BBA19189.1 IHNV_G	7.25275
AYC44623.1 IHNV_G	BBA19189.1 IHNV_G	7.25275
QGJ79629.1 IHNV_G	BBA19189.1 IHNV_G	7.25275
QPB44649.1 IHNV_G	BBA19189.1 IHNV_G	6.59341
BBA19168.1 IHNV_G	BBA19189.1 IHNV_G	2.63736
AOG30763.1 IHNV_G	BBA19189.1 IHNV_G	5.93407
AYC44621.1 IHNV_G	BBA19189.1 IHNV_G	7.25275
ACY41162.1 IHNV_G	BBA19189.1 IHNV_G	5.93407
CUS19904.1 IHNV_G	BBA19189.1 IHNV_G	6.59341
AYC44618.1 IHNV_G	BBA19189.1 IHNV_G	7.03297
BBA19175.1 IHNV_G	BBA19189.1 IHNV_G	1.75824
BBA19222.1 IHNV_G	BBA19189.1 IHNV_G	1.31868
CUS19923.1 IHNV_G	BBA19189.1 IHNV_G	7.03297
CUS19943.1 IHNV_G	BBA19189.1 IHNV_G	6.81319
BBA19177.1 IHNV_G	BBA19189.1 IHNV_G	3.07692
BBA19219.1 IHNV_G	BBA19189.1 IHNV_G	2.63736
BBA19216.1 IHNV_G	BBA19189.1 IHNV_G	1.31868
BBA19174.1 IHNV_G	BBA19189.1 IHNV_G	1.53846
ACA24120.1 IHNV_G	BBA19189.1 IHNV_G	7.25275
QPB44655.1 IHNV_G	BBA19189.1 IHNV_G	7.69231
AAC42130.1 IHNV_G	BBA19189.1 IHNV_G	6.15385
AAC42146.1 IHNV_G	BBA19189.1 IHNV_G	6.37363
BBA19184.1 IHNV_G	BBA19189.1 IHNV_G	3.2967
AFY08025.1 IHNV_G	BBA19189.1 IHNV_G	5.93407
BBA19192.1 IHNV_G	BBA19189.1 IHNV_G	3.51648
AZB49510.1 IHNV_G	BBA19189.1 IHNV_G	3.73626
AYC44622.1 IHNV_G	BBA19189.1 IHNV_G	7.03297
BAO25698.1 IHNV_G	BBA19189.1 IHNV_G	2.63736
ACG50059.1 IHNV_G	BBA19189.1 IHNV_G	7.25275
BBA19190.1 IHNV_G	BBA19189.1 IHNV_G	3.51648
AHI46433.1 IHNV_G	BBA19189.1 IHNV_G	3.73626
AZB49497.1 IHNV_G	BBA19189.1 IHNV_G	3.73626
AZB49527.1 IHNV_G	BBA19189.1 IHNV_G	3.95604
CUS19882.1 IHNV_G	BBA19189.1 IHNV_G	6.81319
AZB49531.1 IHNV_G	BBA19189.1 IHNV_G	4.3956
AGL92231.1 IHNV_G	BBA19189.1 IHNV_G	3.95604
AHI46431.1 IHNV_G	BBA19189.1 IHNV_G	3.95604
AZB49521.1 IHNV_G	BBA19189.1 IHNV_G	3.95604
BBA19185.1 IHNV_G	BBA19189.1 IHNV_G	3.51648
AHI46434.1 IHNV_G	BBA19189.1 IHNV_G	3.95604
BBA19154.1 IHNV_G	BBA19189.1 IHNV_G	3.2967
AZB49518.1 IHNV_G	BBA19189.1 IHNV_G	4.17582
QKG02516.1 IHNV_G	BBA19189.1 IHNV_G	3.95604
AHI46430.1 IHNV_G	BBA19189.1 IHNV_G	3.95604
AGK65217.1 IHNV_G	BBA19189.1 IHNV_G	3.73626
AZB49526.1 IHNV_G	BBA19189.1 IHNV_G	3.95604
AZB49530.1 IHNV_G	BBA19189.1 IHNV_G	4.17582
BBA19196.1 IHNV_G	BBA19189.1 IHNV_G	3.51648
ACY41160.1 IHNV_G	BBA19189.1 IHNV_G	5.93407
BBA19157.1 IHNV_G	BBA19189.1 IHNV_G	3.51648
BBA19164.1 IHNV_G	BBA19189.1 IHNV_G	3.2967
AZB49519.1 IHNV_G	BBA19189.1 IHNV_G	3.95604
BBA19162.1 IHNV_G	BBA19189.1 IHNV_G	3.51648
AHI46432.1 IHNV_G	BBA19189.1 IHNV_G	3.95604
AZB49524.1 IHNV_G	BBA19189.1 IHNV_G	4.17582
AMH86038.1 IHNV_G	BBA19189.1 IHNV_G	4.17582
AZB49502.1 IHNV_G	BBA19189.1 IHNV_G	3.95604
BBA19156.1 IHNV_G	BBA19189.1 IHNV_G	8.35165
BBA19159.1 IHNV_G	BBA19189.1 IHNV_G	3.51648
ALI29922.1 IHNV_G	BBA19189.1 IHNV_G	3.95604
AOG30787.1 IHNV_G	BBA19189.1 IHNV_G	6.81319
AZB49529.1 IHNV_G	BBA19189.1 IHNV_G	4.3956
ACA24116.1 IHNV_G	BBA19189.1 IHNV_G	7.69231
AZB49522.1 IHNV_G	BBA19189.1 IHNV_G	4.17582
BBA19158.1 IHNV_G	BBA19189.1 IHNV_G	3.73626
AZB49499.1 IHNV_G	BBA19189.1 IHNV_G	4.17582
AZB49509.1 IHNV_G	BBA19189.1 IHNV_G	4.17582
BBA19167.1 IHNV_G	BBA19189.1 IHNV_G	3.73626
QGJ79611.1 IHNV_G	BBA19189.1 IHNV_G	7.03297
BBA19198.1 IHNV_G	BBA19189.1 IHNV_G	3.51648
AZB49525.1 IHNV_G	BBA19189.1 IHNV_G	4.3956
AZB49512.1 IHNV_G	BBA19189.1 IHNV_G	4.17582
AZB49506.1 IHNV_G	BBA19189.1 IHNV_G	3.95604
QGZ00355.1 IHNV_G	BBA19189.1 IHNV_G	3.51648
AZB49523.1 IHNV_G	BBA19189.1 IHNV_G	4.61538
AZB49520.1 IHNV_G	BBA19189.1 IHNV_G	4.3956
AZB49516.1 IHNV_G	BBA19189.1 IHNV_G	4.17582
AZB49495.1 IHNV_G	BBA19189.1 IHNV_G	4.17582
BBA19208.1 IHNV_G	BBA19189.1 IHNV_G	6.59341
QGR26047.1 IHNV_G	BBA19189.1 IHNV_G	7.03297
BAF64532.1 IHNV_G	BBA19189.1 IHNV_G	1.75824
AOG30783.1 IHNV_G	BBA19189.1 IHNV_G	6.37363
CDM99316.1 IHNV_G	BBA19189.1 IHNV_G	7.25275
AZB49508.1 IHNV_G	BBA19189.1 IHNV_G	4.17582
AYD91281.1 IHNV_G	BBA19189.1 IHNV_G	4.3956
BBA19221.1 IHNV_G	BBA19189.1 IHNV_G	7.69231
AZB49503.1 IHNV_G	BBA19189.1 IHNV_G	4.3956
BBA19180.1 IHNV_G	BBA19189.1 IHNV_G	8.35165
BBA19220.1 IHNV_G	BBA19189.1 IHNV_G	1.97802
CUS19938.1 IHNV_G	BBA19189.1 IHNV_G	5.93407
QAA77548.1 IHNV_G	BBA19189.1 IHNV_G	5.05495
BBA19152.1 IHNV_G	BBA19189.1 IHNV_G	5.71429
BBA19172.1 IHNV_G	BBA19189.1 IHNV_G	5.71429
AZB49514.1 IHNV_G	BBA19189.1 IHNV_G	4.61538
BAF64533.1 IHNV_G	BBA19189.1 IHNV_G	2.1978
BAF03213.1 IHNV_G	BBA19189.1 IHNV_G	2.41758
AOG30788.1 IHNV_G	BBA19189.1 IHNV_G	6.81319
AZB49515.1 IHNV_G	BBA19189.1 IHNV_G	4.83516
AFY08024.1 IHNV_G	BBA19189.1 IHNV_G	2.41758
ACN59938.1 IHNV_G	BBA19189.1 IHNV_G	2.63736
BBA19186.1 IHNV_G	BBA19189.1 IHNV_G	2.41758
AYC44617.1 IHNV_G	BBA19189.1 IHNV_G	7.25275
BBA19153.1 IHNV_G	BBA19189.1 IHNV_G	3.2967
BBA19182.1 IHNV_G	BBA19189.1 IHNV_G	2.41758
BBA19165.1 IHNV_G	BBA19189.1 IHNV_G	7.91209
BBA19202.1 IHNV_G	BBA19189.1 IHNV_G	7.91209
BBA19193.1 IHNV_G	BBA19189.1 IHNV_G	2.85714
BBA19179.1 IHNV_G	BBA19189.1 IHNV_G	7.69231
BBA19191.1 IHNV_G	BBA19189.1 IHNV_G	2.85714
CDM99305.1 IHNV_G	BBA19189.1 IHNV_G	7.03297
BBA19188.1 IHNV_G	BBA19189.1 IHNV_G	3.51648
BBA19217.1 IHNV_G	BBA19189.1 IHNV_G	8.13187
BBA19194.1 IHNV_G	BBA19189.1 IHNV_G	3.73626
VHSV G EF079896	BBA19218.1 IHNV_G	60
VHSV G EF079899	BBA19218.1 IHNV_G	60
VHSV G HQ168405	BBA19218.1 IHNV_G	60
VHSV G HQ453208	BBA19218.1 IHNV_G	60
VHSV G MH836522	BBA19218.1 IHNV_G	59.7802
VHSV G MK782988	BBA19218.1 IHNV_G	59.7802
VHSV G KY359357	BBA19218.1 IHNV_G	59.5604
VHSV G MK782995	BBA19218.1 IHNV_G	59.3407
VHSV G MK782982	BBA19218.1 IHNV_G	59.5604
VHSV G MK783003	BBA19218.1 IHNV_G	59.3407
VHSV G MK782997	BBA19218.1 IHNV_G	59.3407
VHSV G KC117250	BBA19218.1 IHNV_G	59.5604
VHSV G MK286567	BBA19218.1 IHNV_G	59.3407
VHSV G MK783009	BBA19218.1 IHNV_G	59.5604
VHSV G KY359355	BBA19218.1 IHNV_G	59.7802
VHSV G HQ453209	BBA19218.1 IHNV_G	59.5604
VHSV G MK782994	BBA19218.1 IHNV_G	59.1209
VHSV G MK783011	BBA19218.1 IHNV_G	59.3407
VHSV G MK286575	BBA19218.1 IHNV_G	59.7802
VHSV G AB672615	BBA19218.1 IHNV_G	59.7802
VHSV G MK783013	BBA19218.1 IHNV_G	59.7802
VHSV G DQ401193	BBA19218.1 IHNV_G	59.3407
VHSV G MK286574	BBA19218.1 IHNV_G	59.5604
VHSV G MK286572	BBA19218.1 IHNV_G	59.5604
VHSV G MK783010	BBA19218.1 IHNV_G	59.3407
VHSV G MK783000	BBA19218.1 IHNV_G	59.3407
VHSV G MK782985	BBA19218.1 IHNV_G	59.3407
VHSV G MK286573	BBA19218.1 IHNV_G	59.5604
VHSV G MK782981	BBA19218.1 IHNV_G	59.3407
VHSV G MK783004	BBA19218.1 IHNV_G	59.5604
VHSV G DQ401186	BBA19218.1 IHNV_G	59.5604
VHSV G DQ401192	BBA19218.1 IHNV_G	59.5604
VHSV G DQ401194	BBA19218.1 IHNV_G	59.5604
VHSV G KC117229	BBA19218.1 IHNV_G	59.5604
VHSV G U28747	BBA19218.1 IHNV_G	59.5604
VHSV G DQ401187	BBA19218.1 IHNV_G	59.5604
VHSV G KC117216	BBA19218.1 IHNV_G	59.5604
VHSV G KC117226	BBA19218.1 IHNV_G	59.5604
VHSV G KC117215	BBA19218.1 IHNV_G	59.7802
VHSV G DQ401188	BBA19218.1 IHNV_G	59.5604
VHSV G DQ401191	BBA19218.1 IHNV_G	59.7802
VHSV G MW574348	BBA19218.1 IHNV_G	59.5604
VHSV G KC117220	BBA19218.1 IHNV_G	59.5604
VHSV G KC117233	BBA19218.1 IHNV_G	59.7802
VHSV G KC117240	BBA19218.1 IHNV_G	59.7802
VHSV G KC117234	BBA19218.1 IHNV_G	59.5604
VHSV G KC117244	BBA19218.1 IHNV_G	59.3407
VHSV G KC117231	BBA19218.1 IHNV_G	59.7802
VHSV G KC117246	BBA19218.1 IHNV_G	59.5604
VHSV G AB179621	BBA19218.1 IHNV_G	59.7802
VHSV G MN038328	BBA19218.1 IHNV_G	60
VHSV G MN038329	BBA19218.1 IHNV_G	60.8791
VHSV G KC117239	BBA19218.1 IHNV_G	59.7802
VHSV G KM972679	BBA19218.1 IHNV_G	60.4396
VHSV G MN038334	BBA19218.1 IHNV_G	59.7802
VHSV G JF792424	BBA19218.1 IHNV_G	60
VHSV G KM926343	BBA19218.1 IHNV_G	60
VHSV G AY546582	BBA19218.1 IHNV_G	60.8791
VHSV G EU708766	BBA19218.1 IHNV_G	60.6593
VHSV G MK829397	BBA19218.1 IHNV_G	61.0989
VHSV G EU481506	BBA19218.1 IHNV_G	60.8791
VHSV G KF477302	BBA19218.1 IHNV_G	60
VHSV G AY546632	BBA19218.1 IHNV_G	60.8791
VHSV G LN876920	BBA19218.1 IHNV_G	60
VHSV G JQ651388	BBA19218.1 IHNV_G	60
VHSV G AY546629	BBA19218.1 IHNV_G	60.8791
VHSV G AY546630	BBA19218.1 IHNV_G	61.0989
VHSV G AY546620	BBA19218.1 IHNV_G	60.8791
VHSV G KP334106	BBA19218.1 IHNV_G	59.7802
VHSV G MT162435	BBA19218.1 IHNV_G	61.3187
VHSV G KC117230	BBA19218.1 IHNV_G	59.5604
VHSV G MT162452	BBA19218.1 IHNV_G	60.2198
VHSV G MT162441	BBA19218.1 IHNV_G	60.6593
VHSV G KM972680	BBA19218.1 IHNV_G	60.4396
VHSV G AY546581	BBA19218.1 IHNV_G	61.3187
VHSV G KC117232	BBA19218.1 IHNV_G	59.7802
VHSV G MK829416	BBA19218.1 IHNV_G	60.4396
VHSV G LN877207	BBA19218.1 IHNV_G	60.4396
VHSV G AY546628	BBA19218.1 IHNV_G	61.0989
VHSV G AY546572	BBA19218.1 IHNV_G	60.6593
VHSV G AY546580	BBA19218.1 IHNV_G	60.4396
VHSV G KU878199	BBA19218.1 IHNV_G	60.4396
VHSV G MK829399	BBA19218.1 IHNV_G	60.6593
VHSV G KJ768664	BBA19218.1 IHNV_G	60.6593
VHSV G KM972678	BBA19218.1 IHNV_G	60.2198
VHSV G AY54657	BBA19218.1 IHNV_G	60.6593
VHSV G LN876865	BBA19218.1 IHNV_G	59.7802
VHSV G AY546584	BBA19218.1 IHNV_G	60.6593
VHSV G AB839747	BBA19218.1 IHNV_G	60.8791
VHSV G MK829393	BBA19218.1 IHNV_G	60.6593
VHSV G LN877206	BBA19218.1 IHNV_G	60.4396
VHSV G DQ401190	BBA19218.1 IHNV_G	60.6593
VHSV G JQ755265	BBA19218.1 IHNV_G	60.6593
VHSV G AY546631	BBA19218.1 IHNV_G	60.6593
VHSV G MT162437	BBA19218.1 IHNV_G	60.4396
VHSV G AY546579	BBA19218.1 IHNV_G	60.6593
VHSV G LN876785	BBA19218.1 IHNV_G	60.6593
VHSV G AY546583	BBA19218.1 IHNV_G	60.6593
VHSV G MK829415	BBA19218.1 IHNV_G	60.8791
VHSV G AF143863	BBA19218.1 IHNV_G	60.8791
VHSV G AF345857	BBA19218.1 IHNV_G	60.2198
VHSV G AB839748	BBA19218.1 IHNV_G	60.4396
VHSV G MN038333	BBA19218.1 IHNV_G	60.4396
VHSV G AY546621	BBA19218.1 IHNV_G	60.6593
VHSV G MT162445	BBA19218.1 IHNV_G	60.8791
VHSV G MF176926	BBA19218.1 IHNV_G	60
VHSV G AY546619	BBA19218.1 IHNV_G	60.2198
ACP43438.1 VHSV_G	BBA19218.1 IHNV_G	60.8791
AAF04478.1 VHSV_G	BBA19218.1 IHNV_G	61.0989
QGR68819.1 VHSV_G	BBA19218.1 IHNV_G	60.4396
AOG30598.1 VHSV_G	BBA19218.1 IHNV_G	60.6593
AGI55874.1 VHSV_G	BBA19218.1 IHNV_G	60
AAT01193.1 VHSV_G	BBA19218.1 IHNV_G	60.4396
AOG30631.1 VHSV_G	BBA19218.1 IHNV_G	59.5604
AAT01191.1 VHSV_G	BBA19218.1 IHNV_G	60.4396
ACH89158.1 VHSV_G	BBA19218.1 IHNV_G	60.2198
P27662.1 VHSV_G	BBA19218.1 IHNV_G	60.4396
AAN85721.1 VHSV_G	BBA19218.1 IHNV_G	59.7802
ACH89144.1 VHSV_G	BBA19218.1 IHNV_G	60.2198
ACH89161.1 VHSV_G	BBA19218.1 IHNV_G	60
ACH89119.1 VHSV_G	BBA19218.1 IHNV_G	60.2198
ACH89183.1 VHSV_G	BBA19218.1 IHNV_G	60.4396
CAJ31043.1 VHSV_G	BBA19218.1 IHNV_G	60.2198
CTQ88035.1 VHSV_G	BBA19218.1 IHNV_G	60.4396
ACH89153.1 VHSV_G	BBA19218.1 IHNV_G	60.2198
CTQ87904.1 VHSV_G	BBA19218.1 IHNV_G	60.2198
ACH89112.1 VHSV_G	BBA19218.1 IHNV_G	60
CAB59215.1 VHSV_G	BBA19218.1 IHNV_G	60.6593
CTQ88018.1 VHSV_G	BBA19218.1 IHNV_G	60.2198
ACH89152.1 VHSV_G	BBA19218.1 IHNV_G	60.2198
CTQ87681.1 VHSV_G	BBA19218.1 IHNV_G	60.2198
ACH89182.1 VHSV_G	BBA19218.1 IHNV_G	60.2198
CTQ87841.1 VHSV_G	BBA19218.1 IHNV_G	60.4396
AOG30629.1 VHSV_G	BBA19218.1 IHNV_G	60
CTQ87976.1 VHSV_G	BBA19218.1 IHNV_G	60.2198
CTQ87969.1 VHSV_G	BBA19218.1 IHNV_G	60
CTQ87682.1 VHSV_G	BBA19218.1 IHNV_G	60.4396
CAJ31039.1 VHSV_G	BBA19218.1 IHNV_G	60.2198
CTQ88025.1 VHSV_G	BBA19218.1 IHNV_G	60.2198
CTQ88023.1 VHSV_G	BBA19218.1 IHNV_G	60.2198
CTQ87676.1 VHSV_G	BBA19218.1 IHNV_G	60.4396
AGI56031.1 VHSV_G	BBA19218.1 IHNV_G	59.3407
AFC78103.1 VHSV_G	BBA19218.1 IHNV_G	59.5604
ACH89164.1 VHSV_G	BBA19218.1 IHNV_G	60
CTQ88005.1 VHSV_G	BBA19218.1 IHNV_G	60.2198
CTQ87948.1 VHSV_G	BBA19218.1 IHNV_G	60.2198
AAT01168.1 VHSV_G	BBA19218.1 IHNV_G	60.2198
QGR68795.1 VHSV_G	BBA19218.1 IHNV_G	60.2198
CTQ87986.1 VHSV_G	BBA19218.1 IHNV_G	60.2198
AFC78101.1 VHSV_G	BBA19218.1 IHNV_G	59.7802
AFC78078.1 VHSV_G	BBA19218.1 IHNV_G	59.7802
QQD86680.1 VHSV_G	BBA19218.1 IHNV_G	60.6593
AOG30614.1 VHSV_G	BBA19218.1 IHNV_G	60.6593
AFC78073.1 VHSV_G	BBA19218.1 IHNV_G	59.7802
QKO28100.1 VHSV_G	BBA19218.1 IHNV_G	60.2198
AGI56026.1 VHSV_G	BBA19218.1 IHNV_G	59.3407
AFC78099.1 VHSV_G	BBA19218.1 IHNV_G	59.5604
CTQ88068.1 VHSV_G	BBA19218.1 IHNV_G	60.4396
AFC78098.1 VHSV_G	BBA19218.1 IHNV_G	59.7802
CTQ87685.1 VHSV_G	BBA19218.1 IHNV_G	60.8791
CTQ87982.1 VHSV_G	BBA19218.1 IHNV_G	60.2198
CTQ87697.1 VHSV_G	BBA19218.1 IHNV_G	60.2198
AAL83805.1 VHSV_G	BBA19218.1 IHNV_G	60.2198
NP 049548.1 VHSV_G	BBA19218.1 IHNV_G	60.4396
CTQ87975.1 VHSV_G	BBA19218.1 IHNV_G	60
AFC78141.1 VHSV_G	BBA19218.1 IHNV_G	59.7802
CAA52080.1 VHSV_G	BBA19218.1 IHNV_G	60.4396
AOG30700.1 VHSV_G	BBA19218.1 IHNV_G	60.2198
QQD86638.1 VHSV_G	BBA19218.1 IHNV_G	60.6593
AFC78117.1 VHSV_G	BBA19218.1 IHNV_G	59.7802
CTQ87686.1 VHSV_G	BBA19218.1 IHNV_G	60.4396
AAT01182.1 VHSV_G	BBA19218.1 IHNV_G	59.7802
CTQ87968.1 VHSV_G	BBA19218.1 IHNV_G	60.4396
QGJ79539.1 VHSV_G	BBA19218.1 IHNV_G	60.4396
AAT01181.1 VHSV_G	BBA19218.1 IHNV_G	59.7802
CTQ87822.1 VHSV_G	BBA19218.1 IHNV_G	60.6593
QGA30697.1 VHSV_G	BBA19218.1 IHNV_G	60
CTQ87751.1 VHSV_G	BBA19218.1 IHNV_G	59.5604
QKO28099.1 VHSV_G	BBA19218.1 IHNV_G	60.2198
AAT01167.1 VHSV_G	BBA19218.1 IHNV_G	60
CTQ87823.1 VHSV_G	BBA19218.1 IHNV_G	60.4396
AOG30698.1 VHSV_G	BBA19218.1 IHNV_G	60.2198
QKO28102.1 VHSV_G	BBA19218.1 IHNV_G	60
AOG30603.1 VHSV_G	BBA19218.1 IHNV_G	60.2198
CTQ87995.1 VHSV_G	BBA19218.1 IHNV_G	60.4396
AOG30705.1 VHSV_G	BBA19218.1 IHNV_G	60.2198
CTQ88008.1 VHSV_G	BBA19218.1 IHNV_G	60.4396
CTQ88041.1 VHSV_G	BBA19218.1 IHNV_G	60
CTQ87763.1 VHSV_G	BBA19218.1 IHNV_G	59.7802
ACH89109.1 VHSV_G	BBA19218.1 IHNV_G	60
CTQ87836.1 VHSV_G	BBA19218.1 IHNV_G	60
AAT01173.1 VHSV_G	BBA19218.1 IHNV_G	59.5604
CTQ87992.1 VHSV_G	BBA19218.1 IHNV_G	60.2198
AOG30602.1 VHSV_G	BBA19218.1 IHNV_G	59.7802
AAT01162.1 VHSV_G	BBA19218.1 IHNV_G	60.4396
CTQ87855.1 VHSV_G	BBA19218.1 IHNV_G	59.7802
AAT01170.1 VHSV_G	BBA19218.1 IHNV_G	60.2198
AQT19202.1 VHSV_G	BBA19218.1 IHNV_G	59.7802
CTQ87905.1 VHSV_G	BBA19218.1 IHNV_G	60.2198
ACH89126.1 VHSV_G	BBA19218.1 IHNV_G	60.6593
AFC78114.1 VHSV_G	BBA19218.1 IHNV_G	59.7802
ACH89116.1 VHSV_G	BBA19218.1 IHNV_G	60
ACH89127.1 VHSV_G	BBA19218.1 IHNV_G	60.6593
ACH89148.1 VHSV_G	BBA19218.1 IHNV_G	60.4396
AQT19186.1 VHSV_G	BBA19218.1 IHNV_G	60.2198
CTQ87980.1 VHSV_G	BBA19218.1 IHNV_G	60
CTQ87680.1 VHSV_G	BBA19218.1 IHNV_G	60.4396
CTQ87803.1 VHSV_G	BBA19218.1 IHNV_G	60
CTQ87786.1 VHSV_G	BBA19218.1 IHNV_G	59.7802
AEY56119.1 VHSV_G	BBA19218.1 IHNV_G	59.5604
AOG30699.1 VHSV_G	BBA19218.1 IHNV_G	60.2198
CTQ87797.1 VHSV_G	BBA19218.1 IHNV_G	59.7802
APZ77042.1 VHSV_G	BBA19218.1 IHNV_G	59.7802
AOG30690.1 VHSV_G	BBA19218.1 IHNV_G	60
AOG30653.1 VHSV_G	BBA19218.1 IHNV_G	60.2198
CTQ87785.1 VHSV_G	BBA19218.1 IHNV_G	60
CTQ88002.1 VHSV_G	BBA19218.1 IHNV_G	60.2198
QGJ79551.1 VHSV_G	BBA19218.1 IHNV_G	60.4396
AAT01175.1 VHSV_G	BBA19218.1 IHNV_G	59.5604
AOG30601.1 VHSV_G	BBA19218.1 IHNV_G	60.2198
AOG30622.1 VHSV_G	BBA19218.1 IHNV_G	60
ACH89103.1 VHSV_G	BBA19218.1 IHNV_G	60
AAT01169.1 VHSV_G	BBA19218.1 IHNV_G	59.5604
CTQ87993.1 VHSV_G	BBA19218.1 IHNV_G	60.4396
CTQ88009.1 VHSV_G	BBA19218.1 IHNV_G	60.2198
AOG30623.1 VHSV_G	BBA19218.1 IHNV_G	60
CTQ87826.1 VHSV_G	BBA19218.1 IHNV_G	60.4396
CTQ88075.1 VHSV_G	BBA19218.1 IHNV_G	60.2198
AAB26115.1 VHSV_G	BBA19218.1 IHNV_G	60.6593
CTQ88079.1 VHSV_G	BBA19218.1 IHNV_G	60.4396
CTQ87770.1 VHSV_G	BBA19218.1 IHNV_G	59.5604
AGI56023.1 VHSV_G	BBA19218.1 IHNV_G	59.1209
AFC78119.1 VHSV_G	BBA19218.1 IHNV_G	60
CTQ88099.1 VHSV_G	BBA19218.1 IHNV_G	60.4396
CTQ88105.1 VHSV_G	BBA19218.1 IHNV_G	60.2198
CTQ88014.1 VHSV_G	BBA19218.1 IHNV_G	60.2198
CTQ87755.1 VHSV_G	BBA19218.1 IHNV_G	60
ACH89130.1 VHSV_G	BBA19218.1 IHNV_G	60.4396
CTQ87923.1 VHSV_G	BBA19218.1 IHNV_G	60.4396
CTQ88031.1 VHSV_G	BBA19218.1 IHNV_G	60.4396
ACH89115.1 VHSV_G	BBA19218.1 IHNV_G	60
AAL83804.1 VHSV_G	BBA19218.1 IHNV_G	60.4396
ACH89138.1 VHSV_G	BBA19218.1 IHNV_G	59.5604
AOG30655.1 VHSV_G	BBA19218.1 IHNV_G	59.7802
AOG30607.1 VHSV_G	BBA19218.1 IHNV_G	60.2198
ACH89165.1 VHSV_G	BBA19218.1 IHNV_G	59.7802
ACH89113.1 VHSV_G	BBA19218.1 IHNV_G	60.2198
AEK86529.1 VHSV_G	BBA19218.1 IHNV_G	59.5604
AOG30702.1 VHSV_G	BBA19218.1 IHNV_G	60
CTQ87987.1 VHSV_G	BBA19218.1 IHNV_G	60.2198
AFC78121.1 VHSV_G	BBA19218.1 IHNV_G	60
QGJ79545.1 VHSV_G	BBA19218.1 IHNV_G	60.2198
AOG30633.1 VHSV_G	BBA19218.1 IHNV_G	60
CTQ87935.1 VHSV_G	BBA19218.1 IHNV_G	59.7802
APZ77048.1 VHSV_G	BBA19218.1 IHNV_G	59.7802
CTQ87764.1 VHSV_G	BBA19218.1 IHNV_G	59.7802
AAT01189.1 VHSV_G	BBA19218.1 IHNV_G	60.2198
AAB88229.1 VHSV_G	BBA19218.1 IHNV_G	60.4396
AQT19219.1 VHSV_G	BBA19218.1 IHNV_G	59.3407
CTQ88049.1 VHSV_G	BBA19218.1 IHNV_G	60
AOG30609.1 VHSV_G	BBA19218.1 IHNV_G	60.2198
QGA30703.1 VHSV_G	BBA19218.1 IHNV_G	59.7802
AOG30620.1 VHSV_G	BBA19218.1 IHNV_G	60
CTQ88030.1 VHSV_G	BBA19218.1 IHNV_G	60.4396
APZ77049.1 VHSV_G	BBA19218.1 IHNV_G	59.7802
CTQ88080.1 VHSV_G	BBA19218.1 IHNV_G	60.6593
ACH89132.1 VHSV_G	BBA19218.1 IHNV_G	60
AAT01179.1 VHSV_G	BBA19218.1 IHNV_G	60
AOG30630.1 VHSV_G	BBA19218.1 IHNV_G	59.7802
APZ77070.1 VHSV_G	BBA19218.1 IHNV_G	59.7802
AOG30610.1 VHSV_G	BBA19218.1 IHNV_G	60.2198
CTQ87754.1 VHSV_G	BBA19218.1 IHNV_G	59.7802
AOG30671.1 VHSV_G	BBA19218.1 IHNV_G	60.2198
APZ77059.1 VHSV_G	BBA19218.1 IHNV_G	59.7802
AOG30651.1 VHSV_G	BBA19218.1 IHNV_G	59.7802
APZ77069.1 VHSV_G	BBA19218.1 IHNV_G	60
AOG30649.1 VHSV_G	BBA19218.1 IHNV_G	60
QGA30607.1 VHSV_G	BBA19218.1 IHNV_G	60.8791
CTQ87758.1 VHSV_G	BBA19218.1 IHNV_G	59.7802
CTQ87705.1 VHSV_G	BBA19218.1 IHNV_G	59.7802
CTQ88011.1 VHSV_G	BBA19218.1 IHNV_G	60.2198
ACH89125.1 VHSV_G	BBA19218.1 IHNV_G	60
QGJ79485.1 VHSV_G	BBA19218.1 IHNV_G	60
CTQ88081.1 VHSV_G	BBA19218.1 IHNV_G	59.5604
CTQ88017.1 VHSV_G	BBA19218.1 IHNV_G	60.2198
CTQ87698.1 VHSV_G	BBA19218.1 IHNV_G	60.4396
CTQ87699.1 VHSV_G	BBA19218.1 IHNV_G	59.7802
ACH89102.1 VHSV_G	BBA19218.1 IHNV_G	60
CTQ87719.1 VHSV_G	BBA19218.1 IHNV_G	59.5604
ACH89140.1 VHSV_G	BBA19218.1 IHNV_G	59.5604
QKO28101.1 VHSV_G	BBA19218.1 IHNV_G	60.2198
AQT19222.1 VHSV_G	BBA19218.1 IHNV_G	59.7802
CAJ30997.1 VHSV_G	BBA19218.1 IHNV_G	60.2198
AFC78110.1 VHSV_G	BBA19218.1 IHNV_G	59.5604
APZ77047.1 VHSV_G	BBA19218.1 IHNV_G	59.7802
CTQ87991.1 VHSV_G	BBA19218.1 IHNV_G	59.7802
CTQ87981.1 VHSV_G	BBA19218.1 IHNV_G	60
ACH89143.1 VHSV_G	BBA19218.1 IHNV_G	59.5604
CTQ87848.1 VHSV_G	BBA19218.1 IHNV_G	59.7802
CAJ31017.1 VHSV_G	BBA19218.1 IHNV_G	60.4396
CTQ87824.1 VHSV_G	BBA19218.1 IHNV_G	60.8791
QQD86614.1 VHSV_G	BBA19218.1 IHNV_G	60.4396
AOG30638.1 VHSV_G	BBA19218.1 IHNV_G	59.7802
ACH89100.1 VHSV_G	BBA19218.1 IHNV_G	60.6593
AQT19185.1 VHSV_G	BBA19218.1 IHNV_G	60
CTQ87825.1 VHSV_G	BBA19218.1 IHNV_G	60.4396
ACH89150.1 VHSV_G	BBA19218.1 IHNV_G	60
CAJ31021.1 VHSV_G	BBA19218.1 IHNV_G	60.2198
CAJ31007.1 VHSV_G	BBA19218.1 IHNV_G	60.2198
QGR68885.1 VHSV_G	BBA19218.1 IHNV_G	60.2198
AFC78090.1 VHSV_G	BBA19218.1 IHNV_G	59.5604
AFC78120.1 VHSV_G	BBA19218.1 IHNV_G	60
CTQ88026.1 VHSV_G	BBA19218.1 IHNV_G	60.4396
APZ77066.1 VHSV_G	BBA19218.1 IHNV_G	59.7802
CTQ87922.1 VHSV_G	BBA19218.1 IHNV_G	60.4396
CTQ87714.1 VHSV_G	BBA19218.1 IHNV_G	59.7802
CTQ87775.1 VHSV_G	BBA19218.1 IHNV_G	60
CTQ88019.1 VHSV_G	BBA19218.1 IHNV_G	59.7802
AQT19196.1 VHSV_G	BBA19218.1 IHNV_G	60
CTQ87728.1 VHSV_G	BBA19218.1 IHNV_G	60.8791
AOG30599.1 VHSV_G	BBA19218.1 IHNV_G	60.2198
AOG30608.1 VHSV_G	BBA19218.1 IHNV_G	60.6593
ATO91453.1 VHSV_G	BBA19218.1 IHNV_G	60.2198
ACH89155.1 VHSV_G	BBA19218.1 IHNV_G	60.2198
AOG30669.1 VHSV_G	BBA19218.1 IHNV_G	60.2198
QGA30625.1 VHSV_G	BBA19218.1 IHNV_G	60.4396
AFC78097.1 VHSV_G	BBA19218.1 IHNV_G	59.7802
CTQ87742.1 VHSV_G	BBA19218.1 IHNV_G	59.5604
CTQ87729.1 VHSV_G	BBA19218.1 IHNV_G	59.5604
APZ77065.1 VHSV_G	BBA19218.1 IHNV_G	59.7802
AFC78143.1 VHSV_G	BBA19218.1 IHNV_G	59.7802
QQD86608.1 VHSV_G	BBA19218.1 IHNV_G	60.4396
CAJ31025.1 VHSV_G	BBA19218.1 IHNV_G	60.4396
AOG30665.1 VHSV_G	BBA19218.1 IHNV_G	60.2198
AAT01174.1 VHSV_G	BBA19218.1 IHNV_G	60.8791
CTQ87807.1 VHSV_G	BBA19218.1 IHNV_G	60
AAT01171.1 VHSV_G	BBA19218.1 IHNV_G	60
CAJ30999.1 VHSV_G	BBA19218.1 IHNV_G	60.2198
AAT01177.1 VHSV_G	BBA19218.1 IHNV_G	59.5604
ACH89104.1 VHSV_G	BBA19218.1 IHNV_G	60
CTQ87732.1 VHSV_G	BBA19218.1 IHNV_G	59.5604
CTQ87750.1 VHSV_G	BBA19218.1 IHNV_G	60
ACH89156.1 VHSV_G	BBA19218.1 IHNV_G	60.8791
ACH89128.1 VHSV_G	BBA19218.1 IHNV_G	59.7802
AFC78122.1 VHSV_G	BBA19218.1 IHNV_G	59.7802
AAT01164.1 VHSV_G	BBA19218.1 IHNV_G	60.8791
ACH89107.1 VHSV_G	BBA19218.1 IHNV_G	60.4396
AAT01172.1 VHSV_G	BBA19218.1 IHNV_G	60.8791
AAT01145.1 VHSV_G	BBA19218.1 IHNV_G	60.4396
CTQ87741.1 VHSV_G	BBA19218.1 IHNV_G	60.8791
AQT19183.1 VHSV_G	BBA19218.1 IHNV_G	60
ACH89106.1 VHSV_G	BBA19218.1 IHNV_G	60.4396
AOG30605.1 VHSV_G	BBA19218.1 IHNV_G	60.6593
AKC42402.1 VHSV_G	BBA19218.1 IHNV_G	60.2198
ACH89145.1 VHSV_G	BBA19218.1 IHNV_G	60.6593
CTQ87730.1 VHSV_G	BBA19218.1 IHNV_G	59.5604
CTQ88039.1 VHSV_G	BBA19218.1 IHNV_G	60.4396
AEL00501.1 VHSV_G	BBA19218.1 IHNV_G	61.5385
CTQ88102.1 VHSV_G	BBA19218.1 IHNV_G	60.4396
ACH89151.1 VHSV_G	BBA19218.1 IHNV_G	59.5604
AAT01180.1 VHSV_G	BBA19218.1 IHNV_G	59.7802
AAT01163.1 VHSV_G	BBA19218.1 IHNV_G	60.4396
CTQ87782.1 VHSV_G	BBA19218.1 IHNV_G	59.7802
AAT01151.1 VHSV_G	BBA19218.1 IHNV_G	61.3187
CTQ87735.1 VHSV_G	BBA19218.1 IHNV_G	60.8791
CTQ87753.1 VHSV_G	BBA19218.1 IHNV_G	59.7802
CTQ87779.1 VHSV_G	BBA19218.1 IHNV_G	60
CTQ88085.1 VHSV_G	BBA19218.1 IHNV_G	60
AEL00508.1 VHSV_G	BBA19218.1 IHNV_G	61.3187
AEL00498.1 VHSV_G	BBA19218.1 IHNV_G	61.5385
QGJ79533.1 VHSV_G	BBA19218.1 IHNV_G	59.5604
AQT19182.1 VHSV_G	BBA19218.1 IHNV_G	60
AAT01152.1 VHSV_G	BBA19218.1 IHNV_G	61.5385
AAT01190.1 VHSV_G	BBA19218.1 IHNV_G	60.2198
AOG30685.1 VHSV_G	BBA19218.1 IHNV_G	59.5604
AAT01192.1 VHSV_G	BBA19218.1 IHNV_G	60
CTQ87901.1 VHSV_G	BBA19218.1 IHNV_G	59.7802
ACH89173.1 VHSV_G	BBA19218.1 IHNV_G	59.5604
AAT01160.1 VHSV_G	BBA19218.1 IHNV_G	60.4396
ACH89136.1 VHSV_G	BBA19218.1 IHNV_G	59.5604
AEL00512.1 VHSV_G	BBA19218.1 IHNV_G	61.3187
AOG30639.1 VHSV_G	BBA19218.1 IHNV_G	59.5604
AOG30687.1 VHSV_G	BBA19218.1 IHNV_G	59.5604
ADI58772.1 VHSV_G	BBA19218.1 IHNV_G	61.3187
CTQ87916.1 VHSV_G	BBA19218.1 IHNV_G	59.3407
ACH89185.1 VHSV_G	BBA19218.1 IHNV_G	59.5604
CTQ87907.1 VHSV_G	BBA19218.1 IHNV_G	59.5604
CTQ88000.1 VHSV_G	BBA19218.1 IHNV_G	60
AFC78137.1 VHSV_G	BBA19218.1 IHNV_G	59.3407
ACH89108.1 VHSV_G	BBA19218.1 IHNV_G	59.5604
ACH89159.1 VHSV_G	BBA19218.1 IHNV_G	59.5604
AXF38172.1 VHSV_G	BBA19218.1 IHNV_G	59.5604
ACH89167.1 VHSV_G	BBA19218.1 IHNV_G	59.5604
AAT01146.1 VHSV_G	BBA19218.1 IHNV_G	60
CTQ87867.1 VHSV_G	BBA19218.1 IHNV_G	59.7802
CTQ88032.1 VHSV_G	BBA19218.1 IHNV_G	59.7802
CTQ87933.1 VHSV_G	BBA19218.1 IHNV_G	59.3407
AXF38174.1 VHSV_G	BBA19218.1 IHNV_G	59.5604
ACH89146.1 VHSV_G	BBA19218.1 IHNV_G	59.5604
CTQ88053.1 VHSV_G	BBA19218.1 IHNV_G	59.5604
AOG30654.1 VHSV_G	BBA19218.1 IHNV_G	59.7802
CTQ88048.1 VHSV_G	BBA19218.1 IHNV_G	60.2198
QQD86662.1 VHSV_G	BBA19218.1 IHNV_G	59.5604
CTQ87845.1 VHSV_G	BBA19218.1 IHNV_G	59.5604
AOG30695.1 VHSV_G	BBA19218.1 IHNV_G	59.7802
AEL00507.1 VHSV_G	BBA19218.1 IHNV_G	61.3187
AKV56247.1 VHSV_G	BBA19218.1 IHNV_G	59.5604
AOG30682.1 VHSV_G	BBA19218.1 IHNV_G	59.5604
AAT01176.1 VHSV_G	BBA19218.1 IHNV_G	59.3407
AOG30656.1 VHSV_G	BBA19218.1 IHNV_G	59.5604
CTQ87858.1 VHSV_G	BBA19218.1 IHNV_G	59.5604
AEL00506.1 VHSV_G	BBA19218.1 IHNV_G	61.3187
ACH89131.1 VHSV_G	BBA19218.1 IHNV_G	60
ACH89122.1 VHSV_G	BBA19218.1 IHNV_G	59.5604
[truncated: 63,454 more rows]

## Sheet: Caption
Table. Estimates of Evolutionary Divergence between Sequences
The number of amino acid differences per site from between sequences are shown. The analysis involved 826 amino acid sequences. All positions containing gaps and missing data were eliminated. There were a total of 455 positions in the final dataset. Evolutionary analyses were conducted in MEGA7 [1].
1. Kumar S., Stecher G., and Tamura K. (2016). MEGA7: Molecular Evolutionary Genetics Analysis version 7.0 for bigger datasets.Molecular Biology and Evolution 33:1870-1874.
Disclaimer: Although utmost care has been taken to ensure the correctness of the caption, the caption text is provided "as is" without any warranty of any kind. Authors advise the user to carefully check the caption prior to its use for any purpose and report any errors or problems to the authors immediately (www.megasoftware.net). In no event shall the authors and their employers be liable for a…
